# Supplementary material for: Transcriptomic profiles of aging in purified human immune cells
Source: BMC Genomics. 2015 Apr 22;16(1):333. doi: 10.1186/s12864-015-1522-4 (PMC4417516; doi:10.1186/s12864-015-1522-4)
Supplement: Additional file 2: — Table S2. Association between age and expression of 4,502 age-associated genes (FDR ≤ 0.01) in 1,264 monocyte samples (Tab 1). Table S5. Association between age and expression of 54 oxidative phosphorylation genes (Tab 2). Table S6. Association between age and expression of 204 ribosomal genes (Tab 3). Table S7 Association between age and expression of 51 mitochondrial ribosome genes (Tab 4). Table S8. Enrichment of transcription factor binding sites (TFBS) among ‘turquoise’ module genes (Tab 5). Table S9. Regulators of transcription assigned to the ‘turquoise’ module negatively correlated with ‘blue’ module expression (Tab 6). Table S10. Age-associated genes harboring cis-methylation sites associated with age and predicted to mediate the effect of age on cis-gene expression (Tab 7). Table S11. Gene expression associated with age (FDR ≤ 0.01) and a pulse pressure (FDR ≤ 0.01) (Tab 8). Table S12. Gene expression associated with age (FDR < 0.01) in CD4+ T cells or CD14+ monocytes from 423 individuals (Tab 9). Table S13. Comparison of age associations with gene expression in 423 CD14+ monocyte samples and in the expanded CD14+ monocyte sample size (n = 1264) (Tab 10). [file 12864_2015_1522_MOESM2_ESM.xlsx]

## Sheet: Table S2
Table S2. Association between age and expression of 4,502 age-associated (FDR ≤ 0.01) genes in 1,264 monocyte samples. Association (effect size - beta, standard error - se, pval, correlation -rho, partial correlation - prho, and false discovery rate - FDR) from linear regression analysis in 1,264 CD14+ samples, and in race- and sex-stratified analyses, as well as in a "disease free" subset includ…
Gene	Entrez_id	Transcript_ID	Module	n	age_beta	age_se	age_pval	age_rho	age_prho	age_fdr	men_n	men_age_beta	men_age_se	men_age_pval	men_age_fdr	women_n	women_age_beta	women_age_se	women_age_pval	women_age_fdr	afa_n	afa_age_beta	afa_age_se	afa_age_pval	afa_age_fdr	cau_n	cau_age_beta	cau_age_se	cau_age_pval	cau_age_fdr	his_n	his_age_beta	his_age_se	his_age_pval	his_age_fdr	cvd_dm_cancer_free_n	cvd_dm_cancer_free_age_beta	cvd_dm_cancer_free_age_se	cvd_dm_cancer_free_age_pval	cvd_dm_cancer_free_age_fdr
TSC22D3	1831	ILMN_1748124	black	1264	0.0094703	0.0008335	2.01e-28	0.305775	0.327392	1.05e-24	614	0.0110843	0.0012267	3.64e-18	2.52e-14	650	0.0078637	0.0011915	9.96e-11	3.34e-07	272	0.0097395	0.001801	2.18e-07	0.001314	590	0.0095026	0.0012918	8.42e-13	1.14e-09	402	0.0100493	0.0015823	8.34e-10	1e-05	839	0.0088677	0.0010307	4.81e-17	3.07e-13
PARP3	10039	ILMN_2397954		1264	0.0099676	0.0010509	1.35e-20	0.286299	0.277724	1.77e-17	614	0.0123471	0.0015542	1.32e-14	3.06e-11	650	0.0070765	0.0015557	6.69e-06	0.0003749	272	0.0084603	0.002948	0.0046381	0.238598	590	0.0117339	0.0014766	1.41e-14	7.66e-11	402	0.0093694	0.0020399	6.54e-06	0.0096796	839	0.0108223	0.0013445	3.43e-15	7.64e-12
PDK4	5166	ILMN_1684982		1264	0.0080884	0.0009052	1.58e-18	0.266375	0.263033	1.38e-15	614	0.009549	0.0014074	3.33e-11	3.85e-08	650	0.0066354	0.0012178	7.78e-08	2.74e-05	272	0.0081958	0.0026121	0.002014	0.211426	590	0.0084249	0.0013357	6.53e-10	3.93e-07	402	0.0065352	0.0016357	8.21e-05	0.0429559	839	0.0076638	0.0011529	5.9e-11	6.08e-08
CEBPD	1052	ILMN_1782050	black	1264	0.007025	0.0007986	5.11e-18	0.246767	0.259039	3.82e-15	614	0.0066463	0.0011839	3.3e-08	6.94e-06	650	0.0076783	0.001162	9.49e-11	3.34e-07	272	0.0079028	0.0018208	2.46e-05	0.0309657	590	0.0084299	0.0012521	4.83e-11	4.36e-08	402	0.0036851	0.001438	0.0108988	0.268915	839	0.0069052	0.0010418	6.66e-11	6.08e-08
TRIAP1	51499	ILMN_1774083	blue	1264	-0.0043875	0.0006007	5.21e-13	-0.204349	-0.217362	1.36e-10	614	-0.0050787	0.00087	9.6e-09	2.66e-06	650	-0.0043015	0.000881	1.39e-06	0.0001498	272	-0.004383	0.0012038	0.0003621	0.150366	590	-0.0057388	0.0009826	9.68e-09	1.42e-06	402	-0.002115	0.0010665	0.0483111	0.406243	839	-0.0051072	0.0007693	6.22e-11	6.08e-08
SNTB2	6645	ILMN_1808374		1264	0.0067046	0.0008099	3.45e-16	0.236583	0.244991	1.8e-13	614	0.0075563	0.0011735	2.84e-10	2.46e-07	650	0.0066095	0.0012068	6.68e-08	2.63e-05	272	0.0043264	0.0018221	0.0187087	0.287995	590	0.0082083	0.0013356	1.69e-09	5.52e-07	402	0.0056196	0.001389	6.71e-05	0.0403439	839	0.0067529	0.0010447	1.88e-10	1.34e-07
MKI67IP	84365	ILMN_1786189		1264	-0.0036669	0.000468	1.06e-14	-0.228037	-0.232297	4.62e-12	614	-0.0037545	0.0006969	1.1e-07	1.67e-05	650	-0.0040485	0.0006694	2.77e-09	3.13e-06	272	-0.0034129	0.0010947	0.0021475	0.213429	590	-0.0039064	0.000704	4.78e-08	3.5e-06	402	-0.0029958	0.0008791	0.000749	0.125118	839	-0.003687	0.0005877	6.08e-10	3.53e-07
YIF1A	10897	ILMN_1712975	blue	1264	-0.0040252	0.0005856	1.03e-11	-0.187629	-0.205052	1.45e-09	614	-0.0042278	0.0008222	3.92e-07	3.45e-05	650	-0.0042413	0.0008712	1.49e-06	0.0001581	272	-0.0044138	0.0013512	0.0013205	0.194299	590	-0.0042426	0.0009373	7.6e-06	6.45e-05	402	-0.003604	0.0009981	0.0003602	0.0831876	839	-0.0044791	0.0007344	1.74e-09	9.26e-07
GPR56	9289	ILMN_2352097		1264	0.0088316	0.0014988	5e-09	0.11016	0.177005	1.54e-07	614	0.0107924	0.0021456	6.87e-07	4.82e-05	650	0.0073113	0.002233	0.0011283	0.0060584	272	0.0066171	0.0038281	0.0857369	0.404426	590	0.0110707	0.0021252	2.83e-07	9.19e-06	402	0.0085729	0.0028151	0.00254	0.167257	839	0.0110725	0.0018343	2.52e-09	1.24e-06
MCL1	4170	ILMN_1803988	black	1264	0.0065387	0.0007243	7.27e-19	0.247493	0.265556	7.6e-16	614	0.0077778	0.0010609	9.33e-13	1.29e-09	650	0.0057746	0.0010363	3.99e-08	1.91e-05	272	0.0069763	0.001727	8.16e-05	0.0710723	590	0.0074609	0.0011249	9.03e-11	6.99e-08	402	0.0043887	0.0012648	0.0006007	0.10783	839	0.0054312	0.0009138	4.34e-09	1.98e-06
IGF2R	3482	ILMN_1807662	turquoise	1264	0.0077777	0.0010191	4.86e-14	0.230381	0.226472	1.69e-11	614	0.0090899	0.0015055	3.06e-09	1.52e-06	650	0.0073384	0.0014719	8.37e-07	0.0001159	272	0.0059195	0.0021749	0.0071837	0.251998	590	0.0100309	0.0016584	2.97e-09	7.31e-07	402	0.0046188	0.0018565	0.0134179	0.279945	839	0.0079294	0.0013387	4.89e-09	2.08e-06
ARID5B	84159	ILMN_1721626		1264	0.0125498	0.0016946	2.52e-13	0.181809	0.220405	7.34e-11	614	0.0150323	0.0025408	6.14e-09	2.03e-06	650	0.0108999	0.0024265	8.66e-06	0.0004463	272	0.0066349	0.0036463	0.0706118	0.385545	590	0.0125936	0.0026751	3.3e-06	3.97e-05	402	0.0140159	0.0030172	5.18e-06	0.0088939	839	0.0128441	0.0021906	6.91e-09	2.6e-06
OLFML2B	25903	ILMN_1765557		1264	0.0055383	0.0009173	2.11e-09	0.18757	0.181152	8.57e-08	614	0.0082144	0.0012972	5.41e-10	3.76e-07	650	0.0033775	0.0013548	0.012967	0.0284806	272	0.0034747	0.0021151	0.102303	0.428261	590	0.0063377	0.0013653	4.48e-06	4.78e-05	402	0.003928	0.0016952	0.0211979	0.324029	839	0.0066057	0.0011261	6.81e-09	2.6e-06
C16ORF91	283951	ILMN_1759325	turquoise	1264	-0.0046526	0.0006269	2.25e-13	-0.202305	-0.220914	6.93e-11	614	-0.0053219	0.0009148	1.07e-08	2.75e-06	650	-0.0045558	0.0009172	9.17e-07	0.0001159	272	-0.0041686	0.0013402	0.002197	0.215396	590	-0.0060272	0.000983	1.84e-09	5.52e-07	402	-0.0027585	0.0011427	0.0164063	0.296277	839	-0.0047604	0.0008134	7.37e-09	2.62e-06
FAM111A	63901	ILMN_2410038		1264	0.0044064	0.0005957	2.68e-13	0.216737	0.220225	7.37e-11	614	0.0051002	0.0008409	2.62e-09	1.4e-06	650	0.0038553	0.0008947	1.95e-05	0.0006596	272	0.0033945	0.001587	0.0338902	0.334844	590	0.0058915	0.0008989	1.47e-10	9.93e-08	402	0.0033922	0.0010956	0.0021544	0.164762	839	0.004483	0.0007675	7.84e-09	2.63e-06
SCNM1	79005	ILMN_1746598		1264	-0.0033051	0.0004837	1.35e-11	-0.186905	-0.204087	1.86e-09	614	-0.0038622	0.0007062	7.2e-08	1.25e-05	650	-0.0030403	0.000706	1.98e-05	0.0006596	272	-0.0022527	0.0011227	0.0464095	0.348518	590	-0.0037197	0.0007484	9.35e-07	1.83e-05	402	-0.0022864	0.0009008	0.0116756	0.272297	839	-0.0034993	0.0006001	8.29e-09	2.65e-06
MRPS11	64963	ILMN_1722905	blue	1264	-0.0033828	0.0005099	5.03e-11	-0.177937	-0.198241	5.33e-09	614	-0.0035399	0.0007483	2.93e-06	0.0001143	650	-0.0031779	0.0007335	1.76e-05	0.0006209	272	-0.0016383	0.0010758	0.129678	0.459412	590	-0.0050371	0.0008198	1.7e-09	5.52e-07	402	-0.0017151	0.0009138	0.0615454	0.426166	839	-0.0037243	0.0006401	8.94e-09	2.72e-06
KLF9	687	ILMN_1778523		1264	0.0109549	0.0013179	2.64e-16	0.240113	0.24547	1.53e-13	614	0.0121481	0.002029	4.1e-09	1.78e-06	650	0.0097299	0.0018304	1.57e-07	3.91e-05	272	0.0087482	0.0029263	0.0032167	0.22739	590	0.0116249	0.002005	1.23e-08	1.62e-06	402	0.0095706	0.0023785	7.33e-05	0.0419883	839	0.0094829	0.0016333	9.59e-09	2.76e-06
ARHGEF3	50650	ILMN_1781010		1264	0.0035812	0.0004914	5.85e-13	0.21182	0.216958	1.46e-10	614	0.0046521	0.0007273	3.68e-10	2.84e-07	650	0.0027398	0.0007091	0.0001253	0.0018093	272	0.0038453	0.0012585	0.0026162	0.221429	590	0.0040314	0.0007337	6.42e-08	3.99e-06	402	0.0021465	0.0008839	0.015775	0.293861	839	0.0035333	0.0006092	9.95e-09	2.76e-06
CCDC28B	79140	ILMN_2099586		1264	-0.0036661	0.0007304	6.01e-07	-0.145461	-0.151435	5.23e-06	614	-0.0045524	0.0010639	2.26e-05	0.0003617	650	-0.0025146	0.0010783	0.0200735	0.0381498	272	-0.006018	0.0017497	0.000736	0.169683	590	-0.0042885	0.0010958	0.0001042	0.0003847	402	-0.0011972	0.0013119	0.362227	0.663081	839	-0.0052225	0.0009048	1.16e-08	3.09e-06
PIM1	5292	ILMN_1815023		1264	0.006579	0.0009175	1.34e-12	0.193475	0.213733	2.69e-10	614	0.0079163	0.0013462	7.53e-09	2.27e-06	650	0.0067581	0.0013465	7.1e-07	0.0001035	272	0.007059	0.0022966	0.0024699	0.221429	590	0.0063391	0.0013856	6.1e-06	5.67e-05	402	0.0056219	0.0016953	0.0010298	0.140742	839	0.0067069	0.0011707	1.49e-08	3.66e-06
SDHAF1	644096	ILMN_2070355	turquoise	1264	-0.0034034	0.0004941	9.34e-12	-0.201877	-0.205658	1.36e-09	614	-0.0035292	0.0007311	1.85e-06	8.84e-05	650	-0.0037579	0.0007137	2.03e-07	4.69e-05	272	-0.0023401	0.0011496	0.0433746	0.34771	590	-0.0039748	0.0007346	9.97e-08	5.14e-06	402	-0.0023197	0.0009244	0.012641	0.278757	839	-0.0037094	0.0006487	1.58e-08	3.66e-06
KLF6	1316	ILMN_1735014		1264	0.005165	0.0007701	3.13e-11	0.160827	0.200276	3.63e-09	614	0.0055754	0.0010784	3.4e-07	3.11e-05	650	0.0051118	0.0011686	1.47e-05	0.0005801	272	0.0059364	0.0020645	0.0045595	0.238598	590	0.0055434	0.0012211	7.16e-06	6.21e-05	402	0.0034255	0.0012843	0.0080814	0.239989	839	0.0055563	0.000971	1.54e-08	3.66e-06
API5	8539	ILMN_1815051	turquoise	1264	-0.0022091	0.0003559	7.54e-10	-0.1851	-0.185896	4.07e-08	614	-0.0022432	0.0005154	1.64e-05	0.0003023	650	-0.0024042	0.0005288	6.77e-06	0.0003749	272	-0.0025917	0.0008702	0.0033323	0.229052	590	-0.0025957	0.0005376	1.87e-06	2.81e-05	402	-0.0010654	0.0006697	0.112754	0.494742	839	-0.0025391	0.0004443	1.61e-08	3.66e-06
ANKRD46	157567	ILMN_1712298		1264	-0.0056031	0.0009326	2.52e-09	-0.157783	-0.18033	9.79e-08	614	-0.0065591	0.0013269	1.05e-06	6.12e-05	650	-0.0051402	0.0013659	0.0001864	0.0022111	272	-0.0056308	0.0021054	0.0082298	0.252906	590	-0.0086008	0.0014684	8.82e-09	1.39e-06	402	-0.0020483	0.0015179	0.178272	0.558069	839	-0.0067178	0.0011808	1.86e-08	4.09e-06
TAGAP	117289	ILMN_2333774		1264	0.0060388	0.0008306	6.64e-13	0.199449	0.216534	1.52e-10	614	0.0057319	0.0012138	3.04e-06	0.0001165	650	0.0071256	0.0012027	5.62e-09	5.38e-06	272	0.0062372	0.001898	0.001238	0.192136	590	0.006225	0.0012891	1.86e-06	2.81e-05	402	0.0060055	0.0015867	0.0001871	0.0654935	839	0.0059586	0.0010509	2.07e-08	4.26e-06
C12ORF35	55196	ILMN_1726289	turquoise	1264	0.0069805	0.0010828	1.68e-10	0.182678	0.192894	1.25e-08	614	0.0089952	0.0015741	1.9e-08	4.71e-06	650	0.005996	0.0015637	0.0001409	0.001921	272	0.0049309	0.0025085	0.050996	0.355797	590	0.0091537	0.0017464	2.41e-07	8.46e-06	402	0.0030576	0.0017908	0.0888349	0.467994	839	0.0078503	0.0013844	2.06e-08	4.26e-06
MXD1	4084	ILMN_2214678		1264	0.0074361	0.0009439	7.71e-15	0.231169	0.233655	3.67e-12	614	0.0086975	0.0014491	3.77e-09	1.74e-06	650	0.0074038	0.0013233	3.53e-08	1.91e-05	272	0.0074109	0.0023371	0.0018079	0.211426	590	0.0079435	0.0013733	1.33e-08	1.71e-06	402	0.0053392	0.00184	0.0039985	0.193388	839	0.0067519	0.001195	2.31e-08	4.61e-06
ANXA1	301	ILMN_2184184		1264	0.0035448	0.0005345	5.1e-11	0.168853	0.198131	5.33e-09	614	0.0042364	0.0008028	1.97e-07	2.2e-05	650	0.003208	0.0007608	2.92e-05	0.0008278	272	0.0033942	0.0012408	0.006901	0.251998	590	0.0034557	0.000798	1.82e-05	0.0001159	402	0.0046931	0.0010641	1.46e-05	0.0175544	839	0.0037692	0.0006687	2.49e-08	4.82e-06
TNFAIP8L2	79626	ILMN_1744113	turquoise	1264	-0.0049791	0.0006479	3.28e-14	-0.20855	-0.227932	1.32e-11	614	-0.0052106	0.0009217	2.66e-08	5.77e-06	650	-0.0053639	0.0009623	3.97e-08	1.91e-05	272	-0.0046925	0.0015464	0.0027947	0.221429	590	-0.0053087	0.0009691	7e-08	4.26e-06	402	-0.0041985	0.0012034	0.000561	0.102322	839	-0.0046137	0.0008205	2.69e-08	4.89e-06
SRPRB	58477	ILMN_1751072	blue	1264	-0.0047014	0.0007187	9.17e-11	-0.168589	-0.195354	8.72e-09	614	-0.0048049	0.0010683	8.57e-06	0.0002044	650	-0.0052955	0.0010449	5.56e-07	9.31e-05	272	-0.006521	0.0015235	3.14e-05	0.0355371	590	-0.0049631	0.0011414	1.68e-05	0.0001099	402	-0.0025978	0.0012877	0.0445886	0.396926	839	-0.0053052	0.0009444	2.77e-08	4.89e-06
C7ORF44	55744	ILMN_2081335		1264	-0.0041782	0.0007488	3e-08	-0.15311	-0.167601	5.54e-07	614	-0.0045019	0.0011277	7.54e-05	0.0007572	650	-0.0042402	0.0010537	6.55e-05	0.0012999	272	-0.0030148	0.0017168	0.0809152	0.401421	590	-0.0068254	0.00119	1.74e-08	2.04e-06	402	-0.0016006	0.0013452	0.235088	0.596003	839	-0.0050928	0.000906	2.72e-08	4.89e-06
C6ORF153	88745	ILMN_1815039		1264	-0.0019622	0.0003609	6.6e-08	-0.143967	-0.163704	1.04e-06	614	-0.0025743	0.0005376	2.22e-06	9.8e-05	650	-0.0016026	0.0005197	0.0021522	0.0090877	272	-0.0019301	0.0007391	0.0098336	0.260779	590	-0.0027523	0.0005391	4.79e-07	1.24e-05	402	-0.0007949	0.0007272	0.27532	0.619169	839	-0.0025104	0.0004472	2.83e-08	4.89e-06
MRPS12	6183	ILMN_2371964	blue	1264	-0.003237	0.0004895	5.79e-11	-0.177827	-0.197596	5.93e-09	614	-0.0038278	0.0007361	2.92e-07	2.78e-05	650	-0.0030779	0.0007009	1.36e-05	0.0005699	272	-0.0014103	0.0010168	0.167297	0.489489	590	-0.0044397	0.0007747	1.78e-08	2.05e-06	402	-0.0023625	0.0008904	0.0084119	0.242037	839	-0.0034496	0.000616	3.05e-08	5.12e-06
PHB	5245	ILMN_1692651		1264	-0.0041651	0.0006449	1.55e-10	-0.180234	-0.193215	1.2e-08	614	-0.0044445	0.0009293	2.28e-06	9.81e-05	650	-0.0044553	0.0009654	4.93e-06	0.0003292	272	-0.0038658	0.0014035	0.0065334	0.250917	590	-0.0049001	0.0010277	2.48e-06	3.35e-05	402	-0.0033385	0.0011835	0.0051231	0.211739	839	-0.0045398	0.00082	4.34e-08	6.92e-06
VPS72	6944	ILMN_1722774		1264	-0.0028029	0.0005208	8.94e-08	-0.146906	-0.161882	1.28e-06	614	-0.0028486	0.0007806	0.0002911	0.0017961	650	-0.0028227	0.0007477	0.0001779	0.0021917	272	-0.0014494	0.0012846	0.260808	0.548537	590	-0.0042043	0.000782	1.2e-07	5.71e-06	402	-0.0005819	0.0009444	0.538297	0.727017	839	-0.0035895	0.0006501	4.69e-08	7.31e-06
PDE4A	5141	ILMN_1785768		1264	0.0056703	0.001002	1.92e-08	0.162171	0.170218	4.13e-07	614	0.0047912	0.0013996	0.0006698	0.0032218	650	0.0067576	0.0015248	1.14e-05	0.0005286	272	0.0047954	0.0023853	0.0459944	0.348518	590	0.0063383	0.0015349	4.3e-05	0.0002061	402	0.0059085	0.001848	0.0015424	0.147068	839	0.0070632	0.001283	5.13e-08	7.8e-06
PTGER2	5732	ILMN_1703926		1264	0.0053515	0.0007512	1.85e-12	0.197715	0.212349	3.46e-10	614	0.0057107	0.0010988	2.96e-07	2.78e-05	650	0.0050327	0.0011126	7.51e-06	0.0003992	272	0.0048223	0.001729	0.0058997	0.246121	590	0.0057278	0.0011291	5.64e-07	1.35e-05	402	0.0039768	0.0014632	0.0069685	0.233684	839	0.0052693	0.0009594	5.51e-08	8.18e-06
DSC2	1824	ILMN_2381257		1264	0.0088631	0.0016369	7.49e-08	0.159949	0.162678	1.12e-06	614	0.0111904	0.0024209	4.84e-06	0.0001556	650	0.0079688	0.0023841	0.0008889	0.0052117	272	0.0038216	0.0039351	0.332872	0.584977	590	0.0081024	0.0024136	0.0008516	0.0017963	402	0.0102444	0.0030775	0.0009859	0.138255	839	0.0109988	0.0020041	5.63e-08	8.18e-06
PTPN1	5770	ILMN_1681591		1264	0.0045344	0.000632	1.3e-12	0.198247	0.213869	2.69e-10	614	0.004904	0.0008854	4.95e-08	9.55e-06	650	0.0047978	0.0009409	4.75e-07	9.31e-05	272	0.0028056	0.0012849	0.0303954	0.326383	590	0.0059882	0.001058	2.63e-08	2.49e-06	402	0.002304	0.001041	0.0276683	0.351766	839	0.0045091	0.0008251	6.39e-08	8.99e-06
LPP	4026	ILMN_1651254		1264	0.0055552	0.0008905	6.2e-10	0.184301	0.186847	3.65e-08	614	0.006301	0.0013125	2.1e-06	9.51e-05	650	0.0051423	0.0013031	9e-05	0.0015163	272	0.0026274	0.0021469	0.222754	0.523489	590	0.0086228	0.0014045	1.76e-09	5.52e-07	402	0.001463	0.0014552	0.31555	0.639966	839	0.0061771	0.0011316	6.61e-08	8.99e-06
PBX3	5090	ILMN_1810100		1264	0.0037789	0.0005686	4.66e-11	0.180994	0.198484	5.19e-09	614	0.0037224	0.0008017	4.41e-06	0.0001477	650	0.0043891	0.0008534	3.81e-07	8.23e-05	272	0.0036704	0.0011356	0.0014802	0.204514	590	0.0043504	0.0009269	3.52e-06	4.11e-05	402	0.0027963	0.0009906	0.0050944	0.211614	839	0.0040063	0.0007356	7.07e-08	9.41e-06
TCEB2	6923	ILMN_1733927		1264	-0.0032768	0.0004508	6.7e-13	-0.197514	-0.216478	1.52e-10	614	-0.0031697	0.000686	4.89e-06	0.0001556	650	-0.003787	0.0006524	1.11e-08	7.97e-06	272	-0.0025949	0.0009543	0.0072397	0.251998	590	-0.0042212	0.0007404	2.1e-08	2.19e-06	402	-0.0027992	0.0008024	0.0005615	0.102322	839	-0.0031186	0.0005771	8.88e-08	1.11e-05
SAP30L	79685	ILMN_1757781	turquoise	1264	0.0036732	0.000611	2.46e-09	0.171208	0.180382	9.68e-08	614	0.0046549	0.0008687	1.29e-07	1.72e-05	650	0.0035699	0.0009054	9.12e-05	0.0015306	272	0.0037584	0.0013946	0.0077585	0.25284	590	0.0048601	0.0010114	2.08e-06	3e-05	402	0.0031591	0.0009914	0.0015989	0.147068	839	0.0042984	0.000795	8.73e-08	1.11e-05
DGKQ	1609	ILMN_1793017	turquoise	1264	0.0084981	0.0014638	8.3e-09	0.159811	0.174157	2.22e-07	614	0.0101645	0.0021369	2.58e-06	0.0001073	650	0.0080894	0.0021443	0.0001797	0.002193	272	0.0084698	0.0031934	0.0087657	0.256715	590	0.0119315	0.0023192	3.94e-07	1.11e-05	402	0.0045391	0.0026983	0.0936119	0.472739	839	0.0103015	0.0019065	8.9e-08	1.11e-05
GAB2	9846	ILMN_1665964		1264	0.0071104	0.0010105	3.39e-12	0.199054	0.20979	5.72e-10	614	0.0085235	0.001431	4.89e-09	1.89e-06	650	0.006613	0.0015352	1.97e-05	0.0006596	272	0.0063255	0.0023247	0.0071981	0.251998	590	0.0097493	0.0016263	4.05e-09	9.13e-07	402	0.0033196	0.0017268	0.0555424	0.421475	839	0.0071928	0.0013346	9.58e-08	1.15e-05
IMP3	55272	ILMN_1733696	turquoise	1264	-0.0025966	0.0003939	6.62e-11	-0.177805	-0.197157	6.41e-09	614	-0.0025706	0.0005428	2.85e-06	0.0001123	650	-0.0028836	0.0005999	2e-06	0.0001913	272	-0.0019075	0.0008969	0.0349092	0.335835	590	-0.0034049	0.0005798	8.1e-09	1.38e-06	402	-0.0021202	0.0007366	0.0043001	0.202025	839	-0.0026991	0.0005005	9.4e-08	1.15e-05
CITED2	10370	ILMN_1663092		1264	0.0044904	0.0006938	1.43e-10	0.183173	0.193414	1.19e-08	614	0.0038687	0.001	0.0001239	0.0010194	650	0.0053792	0.0010267	2.33e-07	5.19e-05	272	0.002782	0.0017866	0.121327	0.450241	590	0.0055248	0.0010797	4.52e-07	1.21e-05	402	0.003045	0.0012566	0.0160006	0.294355	839	0.0046899	0.0008734	1.06e-07	1.24e-05
NXT1	29107	ILMN_1760280		1264	-0.0038801	0.0006752	1.17e-08	-0.169062	-0.172573	2.88e-07	614	-0.0043711	0.0010023	1.57e-05	0.000293	650	-0.0036996	0.0009649	0.0001411	0.001921	272	-0.002397	0.0014178	0.0927658	0.413924	590	-0.0067159	0.0010867	1.39e-09	5.52e-07	402	-0.0002915	0.0012057	0.809152	0.788829	839	-0.0046292	0.0008615	1.04e-07	1.24e-05
TIPARP	25976	ILMN_1765578		1264	0.0053458	0.0007502	1.82e-12	0.203748	0.21239	3.46e-10	614	0.0062147	0.0010469	5.49e-09	2.01e-06	650	0.0049703	0.001113	9.74e-06	0.0004865	272	0.0072044	0.0019431	0.0002842	0.150366	590	0.0047196	0.0010352	6.55e-06	5.95e-05	402	0.0037938	0.001508	0.0124226	0.278474	839	0.0049784	0.0009315	1.22e-07	1.37e-05
KLHL5	51088	ILMN_2342437		1264	-0.0033554	0.0005763	7.54e-09	-0.194552	-0.17486	2.03e-07	614	-0.0041485	0.0007979	2.93e-07	2.78e-05	650	-0.0026572	0.0008678	0.0023099	0.0095197	272	-0.0035484	0.0015863	0.0266167	0.317831	590	-0.0048553	0.0008663	3.54e-08	2.91e-06	402	-0.0017494	0.000987	0.0773793	0.451761	839	-0.0037841	0.0007081	1.22e-07	1.37e-05
EXOSC5	56915	ILMN_1659725	blue	1264	-0.0052726	0.0007899	3.83e-11	-0.187795	-0.19933	4.36e-09	614	-0.0049355	0.0011442	1.94e-05	0.0003263	650	-0.0063791	0.00117	7.62e-08	2.74e-05	272	-0.0034272	0.0018698	0.068589	0.383747	590	-0.0054814	0.001164	3.27e-06	3.96e-05	402	-0.0048411	0.0014896	0.0012918	0.144517	839	-0.0054356	0.0010188	1.28e-07	1.41e-05
NDUFS5	4725	ILMN_1776104		1264	-0.0039092	0.0006047	1.5e-10	-0.185904	-0.193403	1.19e-08	614	-0.0036551	0.0008901	4.7e-05	0.0005586	650	-0.0046485	0.0008724	1.46e-07	3.91e-05	272	-0.0030176	0.001387	0.0309837	0.32664	590	-0.0050449	0.0010026	6.91e-07	1.52e-05	402	-0.0033343	0.0010325	0.0013853	0.144517	839	-0.0040485	0.0007643	1.57e-07	1.64e-05
NDUFB6	4712	ILMN_2369924	blue	1264	-0.0044423	0.0007195	9.2e-10	-0.162296	-0.184957	4.76e-08	614	-0.0046845	0.0010567	1.14e-05	0.0002438	650	-0.0050637	0.0010437	1.61e-06	0.0001619	272	-0.0033247	0.0012804	0.0102522	0.260934	590	-0.0065462	0.0012862	5.18e-07	1.31e-05	402	-0.001177	0.0010638	0.26945	0.615052	839	-0.0049824	0.0009394	1.51e-07	1.64e-05
SNX4	8723	ILMN_1738736		1264	-0.0026994	0.000499	7.67e-08	-0.15363	-0.162658	1.14e-06	614	-0.0033352	0.0007444	9.26e-06	0.0002143	650	-0.0025779	0.0007161	0.0003478	0.0030268	272	-0.0016514	0.0011744	0.161521	0.483353	590	-0.0047584	0.0007978	4.82e-09	9.87e-07	402	-7.4e-06	0.0007795	0.992432	0.821199	839	-0.0032002	0.0006063	1.73e-07	1.75e-05
CCDC23	374969	ILMN_2050023	turquoise	1264	-0.0036079	0.0005671	2.87e-10	-0.186735	-0.190374	1.95e-08	614	-0.004104	0.0008736	3.41e-06	0.000126	650	-0.0030409	0.0007934	0.0001419	0.001921	272	-0.0012331	0.0010676	0.24973	0.542075	590	-0.0044224	0.0009222	2.18e-06	3.06e-05	402	-0.0033314	0.0010199	0.0012215	0.144517	839	-0.0037979	0.0007212	1.84e-07	1.79e-05
TXNRD1	7296	ILMN_1717056	turquoise	1264	-0.003238	0.000511	3.37e-10	-0.182455	-0.189772	2.26e-08	614	-0.0031671	0.0007363	2.04e-05	0.0003397	650	-0.0036107	0.0007612	2.7e-06	0.0002319	272	-0.0027195	0.001189	0.0234375	0.304308	590	-0.003449	0.0007614	7.49e-06	6.42e-05	402	-0.0035373	0.0009463	0.0002239	0.06598	839	-0.0033746	0.0006413	1.88e-07	1.79e-05
COMMD3	23412	ILMN_1690392	blue	1264	-0.0024904	0.0004206	4.24e-09	-0.157104	-0.177816	1.41e-07	614	-0.0021496	0.0006151	0.0005174	0.0026901	650	-0.003253	0.0006117	1.55e-07	3.91e-05	272	-0.001919	0.0009825	0.0524711	0.357413	590	-0.0037997	0.0006809	4.04e-08	3.16e-06	402	-0.0011331	0.0006958	0.104523	0.488648	839	-0.00285	0.0005413	1.85e-07	1.79e-05
BOLA1	51027	ILMN_1793966		1264	-0.0044484	0.0008704	3.76e-07	-0.151206	-0.153825	3.63e-06	614	-0.0052721	0.00128	4.46e-05	0.0005445	650	-0.0040873	0.0012642	0.0013009	0.0066698	272	-0.0018809	0.0019027	0.324323	0.579294	590	-0.0058261	0.0014049	3.99e-05	0.0001966	402	-0.0044151	0.0015222	0.0040133	0.193388	839	-0.0058845	0.0011166	1.8e-07	1.79e-05
PPTC7	160760	ILMN_1800855	turquoise	1264	0.0046064	0.0007183	2.08e-10	0.183914	0.191864	1.49e-08	614	0.0053232	0.0010075	1.9e-07	2.2e-05	650	0.0044673	0.0010683	3.38e-05	0.0008896	272	0.004327	0.0019045	0.0243612	0.305366	590	0.0060612	0.0010291	7.35e-09	1.33e-06	402	0.002616	0.0013527	0.0541002	0.417364	839	0.004766	0.0009063	1.92e-07	1.8e-05
SERTAD2	9792	ILMN_1651347	turquoise	1264	0.004984	0.0007402	2.62e-11	0.188452	0.201089	3.12e-09	614	0.0050096	0.0011079	7.68e-06	0.0001959	650	0.0056039	0.0010624	1.94e-07	4.63e-05	272	0.0030075	0.0015463	0.0534542	0.357507	590	0.0068567	0.0012131	2.74e-08	2.52e-06	402	0.0011163	0.0012782	0.383235	0.673173	839	0.0050971	0.0009706	1.99e-07	1.84e-05
MKRN2	23609	ILMN_2056760		1264	-0.0028483	0.0004963	1.22e-08	-0.16174	-0.172269	2.95e-07	614	-0.0030951	0.0007134	1.74e-05	0.0003138	650	-0.0027331	0.0007314	0.0002067	0.0022957	272	-0.0027413	0.0009648	0.0050524	0.243583	590	-0.0026348	0.0007622	0.0005962	0.0013663	402	-0.0035604	0.0009238	0.0001435	0.0576943	839	-0.0031891	0.0006076	2.02e-07	1.84e-05
ANKS1A	23294	ILMN_1813669		1264	0.0058425	0.0008331	3.98e-12	0.214024	0.209132	6.51e-10	614	0.0077573	0.0012294	6.2e-10	3.91e-07	650	0.0042163	0.001192	0.0004396	0.0034865	272	0.0045514	0.0016679	0.0070377	0.251998	590	0.0084092	0.0013474	9.67e-10	4.76e-07	402	0.002487	0.0014726	0.0923204	0.471075	839	0.0057186	0.0010917	2.13e-07	1.9e-05
TMEM86B	255043	ILMN_2049417	turquoise	1264	0.0062417	0.0012267	4.22e-07	0.14128	0.153182	3.95e-06	614	0.0075411	0.0017417	1.81e-05	0.0003181	650	0.0053585	0.0018617	0.0041581	0.0137874	272	0.0045095	0.0029708	0.130927	0.460315	590	0.008271	0.0019095	1.81e-05	0.0001156	402	0.0047097	0.0022261	0.0352353	0.379883	839	0.0080159	0.0015307	2.15e-07	1.9e-05
IFFO2	126917	ILMN_3236367		1264	0.0062993	0.0010485	2.53e-09	0.145362	0.180121	9.79e-08	614	0.0060812	0.0015463	9.6e-05	0.000879	650	0.0062909	0.0015445	5.34e-05	0.0011625	272	0.007318	0.0026253	0.0059273	0.246121	590	0.006683	0.0015241	1.43e-05	9.96e-05	402	0.006155	0.001959	0.001854	0.154852	839	0.0067341	0.0012877	2.23e-07	1.95e-05
AK2	204	ILMN_1716053		1264	-0.0037363	0.000535	4.87e-12	-0.193658	-0.208538	7.49e-10	614	-0.0042705	0.0008162	2.47e-07	2.59e-05	650	-0.0035839	0.0007544	2.61e-06	0.0002308	272	-0.0026439	0.0014709	0.0740664	0.391309	590	-0.0043511	0.0007898	5.93e-08	3.83e-06	402	-0.002821	0.0009353	0.0027881	0.171001	839	-0.0034557	0.000663	2.44e-07	2.11e-05
CPT1A	1374	ILMN_1696316		1264	0.0056249	0.0009115	9.39e-10	0.18684	0.184963	4.77e-08	614	0.0057558	0.0012991	1.16e-05	0.000245	650	0.0055045	0.001368	6.56e-05	0.0012999	272	0.0052414	0.0019432	0.0077067	0.25284	590	0.0049594	0.0015232	0.0012112	0.0023565	402	0.0072352	0.0015831	7.24e-06	0.0096796	839	0.0059054	0.0011357	2.6e-07	2.19e-05
ERI3	79033	ILMN_3247882		1264	-0.0033812	0.0005588	1.95e-09	-0.185949	-0.181442	8.17e-08	614	-0.0050833	0.0008924	2.1e-08	4.86e-06	650	-0.0017553	0.0007414	0.0182605	0.0356547	272	-0.0025231	0.0012504	0.0452187	0.348284	590	-0.0045653	0.0008835	3.51e-07	1.05e-05	402	-0.001677	0.0009722	0.0855939	0.464343	839	-0.0035536	0.0006832	2.58e-07	2.19e-05
GCDH	2639	ILMN_2296843		1264	-0.003609	0.0006319	1.43e-08	-0.160796	-0.17174	3.34e-07	614	-0.0043234	0.0009254	3.84e-06	0.0001341	650	-0.0029561	0.000919	0.0013751	0.0069025	272	-0.0017417	0.0015479	0.262129	0.548824	590	-0.0044731	0.0009872	7.44e-06	6.39e-05	402	-0.003365	0.0011489	0.0036759	0.187335	839	-0.0041261	0.0007958	2.82e-07	2.31e-05
IGF2BP2	10644	ILMN_1702447	turquoise	1264	0.0057588	0.0011374	4.81e-07	0.131488	0.15253	4.35e-06	614	0.0059733	0.0016723	0.0003889	0.0022057	650	0.0056738	0.0016795	0.000783	0.0048864	272	0.0089155	0.0025555	0.0006205	0.169683	590	0.0070981	0.0018367	0.0001268	0.0004386	402	0.0027966	0.001759	0.112952	0.494742	839	0.0077401	0.001494	2.87e-07	2.32e-05
MFSD10	10227	ILMN_1674874		1264	0.0039364	0.0006489	1.78e-09	0.164959	0.181876	7.69e-08	614	0.004741	0.0009446	7.25e-07	4.98e-05	650	0.0039207	0.0009482	4.13e-05	0.0009985	272	0.0027073	0.0012171	0.0274662	0.319554	590	0.0060311	0.0010668	2.72e-08	2.52e-06	402	0.0015061	0.0011951	0.208603	0.579676	839	0.0044238	0.0008589	3.35e-07	2.68e-05
IRS2	8660	ILMN_2083469		1264	0.0112766	0.0015996	3.09e-12	0.20028	0.21002	5.58e-10	614	0.0117668	0.0023441	7.22e-07	4.98e-05	650	0.0116561	0.0023579	1.03e-06	0.0001256	272	0.0115615	0.0035631	0.0014198	0.201075	590	0.0135852	0.0024566	5.3e-08	3.64e-06	402	0.0053756	0.0030562	0.0796614	0.456299	839	0.0106238	0.002066	3.51e-07	2.69e-05
TADA1L	117143	ILMN_2194649	turquoise	1264	-0.0038077	0.0006346	2.64e-09	-0.171554	-0.180069	1e-07	614	-0.003583	0.0009272	0.0001262	0.0010266	650	-0.0043852	0.0009505	4.96e-06	0.0003292	272	-0.0039138	0.0014464	0.0075196	0.25284	590	-0.0054628	0.0010145	1.14e-07	5.56e-06	402	-0.0018185	0.001071	0.0905924	0.468674	839	-0.0042216	0.0008213	3.54e-07	2.69e-05
LARP1	23367	ILMN_1681590	turquoise	1264	0.0077165	0.0013314	8.78e-09	0.160385	0.174253	2.3e-07	614	0.0082309	0.0018093	6.78e-06	0.0001857	650	0.0080285	0.0020596	0.0001094	0.0016693	272	0.0061339	0.0026334	0.0210439	0.294384	590	0.0107114	0.0021511	8.95e-07	1.79e-05	402	0.0037287	0.0022676	0.101199	0.483531	839	0.0088855	0.0017285	3.53e-07	2.69e-05
PARK7	11315	ILMN_1744713		1264	-0.0019568	0.0003498	2.76e-08	-0.158989	-0.168064	5.22e-07	614	-0.0016692	0.0005045	0.0010062	0.0042174	650	-0.0023094	0.0005243	1.28e-05	0.000561	272	-0.0006773	0.0009322	0.468504	0.648104	590	-0.0025644	0.0005334	2.06e-06	2.99e-05	402	-0.0012593	0.0006231	0.0442274	0.396408	839	-0.0022914	0.000446	3.57e-07	2.69e-05
MRPL36	64979	ILMN_1800197		1264	-0.0035319	0.0006057	7.14e-09	-0.165913	-0.175137	1.94e-07	614	-0.0036404	0.0008725	3.56e-05	0.0004641	650	-0.0036063	0.0008781	4.64e-05	0.0010493	272	-0.0010203	0.0013048	0.435363	0.632695	590	-0.0054836	0.0009934	5.6e-08	3.74e-06	402	-0.0016023	0.0010492	0.127815	0.512925	839	-0.0039875	0.0007767	3.65e-07	2.7e-05
ZBTB34	403341	ILMN_1655206	brown	1264	0.0033822	0.0006093	3.53e-08	0.17026	0.16702	6.31e-07	614	0.004153	0.0009071	5.93e-06	0.000176	650	0.0026326	0.0008757	0.0027688	0.0108064	272	-0.0004496	0.0015184	0.76751	0.728579	590	0.00503	0.0009004	3.92e-08	3.16e-06	402	0.0021808	0.0011551	0.0600423	0.424744	839	0.0039297	0.0007656	3.68e-07	2.7e-05
DDX47	51202	ILMN_1814859		1264	-0.003093	0.0004147	1.73e-13	-0.21178	-0.221755	5.66e-11	614	-0.0037278	0.0006295	5.95e-09	2.03e-06	650	-0.002768	0.0005949	4.13e-06	0.0003076	272	-0.0024285	0.0010483	0.0217375	0.29888	590	-0.0036065	0.0006051	4.92e-09	9.87e-07	402	-0.0027157	0.0007481	0.0003352	0.0790452	839	-0.0026896	0.0005249	3.86e-07	2.72e-05
RAPGEF2	9693	ILMN_3247261	turquoise	1264	0.0057216	0.0009678	4.45e-09	0.171373	0.177286	1.46e-07	614	0.0064217	0.001451	1.18e-05	0.0002462	650	0.0052925	0.0013717	0.0001281	0.0018269	272	0.0043567	0.0020567	0.0356304	0.337047	590	0.0072585	0.0015826	5.78e-06	5.52e-05	402	0.0037778	0.0014998	0.0123159	0.278312	839	0.0063162	0.0012331	3.88e-07	2.72e-05
MAP3K3	4215	ILMN_1779010		1264	0.003637	0.00062	5.83e-09	0.178098	0.176188	1.7e-07	614	0.0041122	0.0009408	1.51e-05	0.0002842	650	0.0033729	0.0008985	0.0001933	0.0022406	272	0.0031748	0.0013166	0.0169789	0.285026	590	0.0052039	0.0010497	9.96e-07	1.87e-05	402	0.0018141	0.0010497	0.0850126	0.463832	839	0.0041146	0.0008023	3.75e-07	2.72e-05
TBL2	26608	ILMN_1764489	turquoise	1264	-0.0042691	0.0006571	1.22e-10	-0.183234	-0.194055	1.07e-08	614	-0.0046443	0.0009419	1.12e-06	6.36e-05	650	-0.004224	0.0009664	1.49e-05	0.0005801	272	-0.0050237	0.001488	0.0009144	0.181468	590	-0.0042403	0.0010604	7.39e-05	0.0002996	402	-0.0038925	0.0011282	0.0006447	0.112367	839	-0.0043385	0.000848	4e-07	2.74e-05
SIP1	8487	ILMN_2344002		1264	-0.0043341	0.0006953	6.41e-10	-0.169948	-0.186751	3.69e-08	614	-0.0047496	0.0010123	3.51e-06	0.0001287	650	-0.0046917	0.0010145	4.72e-06	0.0003278	272	-0.0033478	0.0013728	0.0157906	0.278819	590	-0.0061465	0.0011874	3.35e-07	1.02e-05	402	-0.002053	0.0010426	0.0499132	0.41026	839	-0.0045317	0.000886	4.04e-07	2.74e-05
LYAR	55646	ILMN_2221564		1264	0.0046964	0.0007532	6.33e-10	0.150207	0.186757	3.68e-08	614	0.0053881	0.0010991	1.29e-06	6.92e-05	650	0.0043239	0.001115	0.0001186	0.001754	272	0.0045032	0.0016826	0.0081848	0.252906	590	0.0053074	0.0011846	9.36e-06	7.41e-05	402	0.0035082	0.0013062	0.0076564	0.238742	839	0.0050194	0.0009829	4.2e-07	2.79e-05
NSDHL	50814	ILMN_1692163		1264	-0.0029776	0.0005058	5.17e-09	-0.156492	-0.176699	1.56e-07	614	-0.0036384	0.0007141	4.97e-07	4.1e-05	650	-0.0024808	0.000752	0.0010355	0.0057298	272	-0.0023596	0.0011265	0.0377161	0.3381	590	-0.0044695	0.0007889	2.55e-08	2.47e-06	402	-0.0022587	0.0009374	0.0165999	0.29843	839	-0.0033455	0.0006551	4.2e-07	2.79e-05
TAGLN	6876	ILMN_1778668		1264	0.0086367	0.0016516	2.02e-07	0.16105	0.15751	2.26e-06	614	0.0110285	0.0023838	4.76e-06	0.000155	650	0.0073263	0.002457	0.0029965	0.0111928	272	0.0039602	0.0044595	0.375802	0.60615	590	0.0110339	0.0023144	2.49e-06	3.35e-05	402	0.006171	0.003149	0.051	0.412016	839	0.0107707	0.0021104	4.27e-07	2.81e-05
CHCHD8	51287	ILMN_1732750	turquoise	1264	-0.0045099	0.0007585	3.65e-09	-0.160248	-0.178132	1.28e-07	614	-0.0048402	0.0011015	1.36e-05	0.000269	650	-0.0045626	0.0011045	4.2e-05	0.0010044	272	-0.0018295	0.0017287	0.291441	0.5653	590	-0.0055309	0.0012011	5.32e-06	5.25e-05	402	-0.0037549	0.0013954	0.0075457	0.238742	839	-0.0048806	0.0009579	4.46e-07	2.91e-05
CUGBP2	10659	ILMN_1800638		1264	0.0028327	0.0005136	4.3e-08	0.162253	0.165954	7.37e-07	614	0.0040667	0.000756	1.16e-07	1.67e-05	650	0.0019539	0.0007331	0.007929	0.0208449	272	0.0015145	0.0012122	0.213255	0.518849	590	0.003747	0.0008269	7.43e-06	6.39e-05	402	0.0021242	0.000866	0.0147727	0.285427	839	0.0034327	0.0006753	4.73e-07	3e-05
KLF4	9314	ILMN_1779857		1264	0.0047311	0.0009022	1.87e-07	0.121421	0.158289	2.15e-06	614	0.0042876	0.0012563	0.0006956	0.0033046	650	0.0057875	0.0013706	2.84e-05	0.0008106	272	0.0052265	0.0020258	0.0107426	0.262871	590	0.0047415	0.0014048	0.0007983	0.001716	402	0.0043078	0.0016438	0.0092448	0.253276	839	0.0058963	0.0011601	4.75e-07	3e-05
C6ORF108	10591	ILMN_2380588		1264	-0.0058809	0.0008655	1.74e-11	-0.20822	-0.202628	2.28e-09	614	-0.0068769	0.0012688	9.32e-08	1.54e-05	650	-0.0054874	0.0012558	1.5e-05	0.0005801	272	-0.0070404	0.0023294	0.0029036	0.221429	590	-0.0074389	0.0013017	1.94e-08	2.11e-06	402	-0.0019747	0.0016039	0.219251	0.58864	839	-0.0055831	0.0011005	4.98e-07	3.12e-05
FAM13A	10144	ILMN_1752510		1264	0.0059181	0.0008725	1.88e-11	0.208316	0.202194	2.34e-09	614	0.006168	0.0013394	5.24e-06	0.0001632	650	0.005758	0.0012264	3.39e-06	0.0002717	272	0.0048675	0.0021506	0.0249006	0.308522	590	0.0058923	0.0013238	1.07e-05	8.19e-05	402	0.0035681	0.0016309	0.0294879	0.358237	839	0.0056353	0.001114	5.36e-07	3.26e-05
C19ORF53	28974	ILMN_1671374	blue	1264	-0.0027809	0.0004506	9.39e-10	-0.170764	-0.185226	4.77e-08	614	-0.0031112	0.0006516	2.37e-06	0.0001009	650	-0.0027668	0.0006695	4.17e-05	0.0010012	272	-0.0010507	0.0010096	0.299501	0.568413	590	-0.0038936	0.0007339	1.73e-07	7.32e-06	402	-0.0017722	0.0007806	0.0239292	0.336877	839	-0.0029448	0.000582	5.33e-07	3.26e-05
ST3GAL1	6482	ILMN_1683313	turquoise	1264	0.0046948	0.0007788	2.24e-09	0.150932	0.180882	9e-08	614	0.0039019	0.0012031	0.0012618	0.0049538	650	0.0059811	0.0010888	6.12e-08	2.56e-05	272	0.0029657	0.0017533	0.0926101	0.413924	590	0.0068044	0.001254	9.22e-08	4.94e-06	402	0.002825	0.0013385	0.0356673	0.379883	839	0.0048723	0.0009628	5.31e-07	3.26e-05
TMEM33	55161	ILMN_1760620	turquoise	1264	-0.0038019	0.0007087	9.82e-08	-0.141834	-0.161365	1.38e-06	614	-0.0053603	0.0010152	1.94e-07	2.2e-05	650	-0.0027416	0.0010548	0.0096033	0.023461	272	8.01e-05	0.0016741	0.961895	0.768067	590	-0.0061742	0.0010608	1.09e-08	1.51e-06	402	-0.0017998	0.0012908	0.164292	0.546299	839	-0.0044911	0.0008891	5.56e-07	3.35e-05
AGRP	181	ILMN_1714253	turquoise	1264	-0.0084303	0.0013038	1.49e-10	-0.189532	-0.193319	1.19e-08	614	-0.0095067	0.0019446	1.37e-06	7.17e-05	650	-0.0080939	0.0018874	2.14e-05	0.0007022	272	-0.0073151	0.0028258	0.0104833	0.260934	590	-0.0106859	0.0020886	4.54e-07	1.21e-05	402	-0.0061921	0.002403	0.0104716	0.266265	839	-0.0083412	0.001653	5.71e-07	3.41e-05
ATP5G1	516	ILMN_1676393	blue	1264	-0.0041661	0.0007231	1.07e-08	-0.155837	-0.172938	2.7e-07	614	-0.0049095	0.0011018	1.03e-05	0.0002301	650	-0.0041589	0.0010327	6.47e-05	0.0012999	272	-0.002859	0.001479	0.0549219	0.36114	590	-0.0059736	0.0011819	6.19e-07	1.44e-05	402	-0.0021836	0.001212	0.0726501	0.44646	839	-0.0046453	0.0009221	5.96e-07	3.52e-05
CLEC4A	50856	ILMN_1709204		1264	-0.0035609	0.0005246	1.83e-11	-0.188755	-0.202587	2.34e-09	614	-0.0040122	0.0007575	1.78e-07	2.17e-05	650	-0.0035154	0.0007727	6.66e-06	0.0003749	272	-0.0027695	0.0015588	0.0774434	0.398096	590	-0.0040365	0.0007286	5.04e-08	3.55e-06	402	-0.0029876	0.0009325	0.0015081	0.147068	839	-0.0033553	0.0006671	6.21e-07	3.64e-05
SAT1	6303	ILMN_1753342	turquoise	1264	0.0038814	0.00073	1.27e-07	0.165959	0.160096	1.64e-06	614	0.0052183	0.0010365	6.71e-07	4.75e-05	650	0.0029713	0.0010962	0.0069356	0.0190947	272	0.0022871	0.0017688	0.197784	0.508964	590	0.0048952	0.001055	4.52e-06	4.8e-05	402	0.0039644	0.0014593	0.0069947	0.233684	839	0.0045738	0.0009099	6.31e-07	3.66e-05
CACNA2D3	55799	ILMN_1754076		1264	-0.006766	0.0010497	1.69e-10	-0.176442	-0.192837	1.25e-08	614	-0.0085383	0.0015434	5.13e-08	9.63e-06	650	-0.0057428	0.0015088	0.0001575	0.0020304	272	-0.0072051	0.0028948	0.0137914	0.272626	590	-0.0070363	0.0014998	3.55e-06	4.13e-05	402	-0.0059593	0.0018948	0.0018347	0.154852	839	-0.0063432	0.0012627	6.41e-07	3.68e-05
PAK1IP1	55003	ILMN_2054145		1264	-0.0045186	0.0007173	4.26e-10	-0.186665	-0.188822	2.59e-08	614	-0.0055419	0.0010797	4.11e-07	3.56e-05	650	-0.0045053	0.0010228	1.28e-05	0.000561	272	-0.0036804	0.0016957	0.0313836	0.328664	590	-0.0051521	0.0011427	8.24e-06	6.77e-05	402	-0.0031472	0.0012802	0.0145433	0.283492	839	-0.0045628	0.0009089	6.51e-07	3.68e-05
MAP3K8	1326	ILMN_1741159		1264	0.0078339	0.0013351	5.78e-09	0.166684	0.175917	1.7e-07	614	0.0085169	0.0019237	1.17e-05	0.0002462	650	0.0072524	0.0019948	0.0003042	0.0028052	272	0.0027042	0.0033512	0.420844	0.626842	590	0.0088272	0.0018316	1.94e-06	2.88e-05	402	0.0062655	0.0027289	0.022399	0.330351	839	0.0084365	0.00168	6.46e-07	3.68e-05
CATSPER1	117144	ILMN_1789394		1264	-0.0045974	0.0007397	7.16e-10	-0.179613	-0.186409	3.94e-08	614	-0.0049174	0.0010875	7.68e-06	0.0001959	650	-0.0044331	0.0010911	5.58e-05	0.0011875	272	-0.0020577	0.0019643	0.29636	0.567616	590	-0.0058336	0.0011475	5.34e-07	1.32e-05	402	-0.0045241	0.0012564	0.0003735	0.0831876	839	-0.0045862	0.0009157	6.9e-07	3.83e-05
DOCK5	80005	ILMN_1752455		1264	0.0069116	0.0010698	1.54e-10	0.187319	0.193383	1.2e-08	614	0.0073516	0.0015313	2.09e-06	9.51e-05	650	0.0070738	0.0016084	1.32e-05	0.0005699	272	0.0044179	0.0023427	0.061059	0.375379	590	0.0089465	0.0017027	2.25e-07	8.24e-06	402	0.0049164	0.0018584	0.0086056	0.245261	839	0.0068342	0.0013671	7.24e-07	3.89e-05
HIPK2	28996	ILMN_1687440	turquoise	1264	0.0078749	0.0012559	5.1e-10	0.178974	0.187779	3.03e-08	614	0.0084505	0.0019015	1.09e-05	0.0002361	650	0.0079794	0.0017996	1.12e-05	0.0005286	272	0.0032095	0.0025119	0.203121	0.511414	590	0.0116619	0.0021587	1.04e-07	5.29e-06	402	0.0030221	0.0019817	0.128368	0.5133	839	0.0081005	0.0016207	7.27e-07	3.89e-05
HNRNPA2B1	3181	ILMN_3273854	turquoise	1264	0.0137897	0.0024901	3.8e-08	0.161346	0.16648	6.65e-07	614	0.0157861	0.0034037	4.51e-06	0.0001505	650	0.0127335	0.0038415	0.0009798	0.0055407	272	0.0082331	0.0056741	0.148655	0.474282	590	0.0193125	0.0040014	1.88e-06	2.82e-05	402	0.0112758	0.0042347	0.0081896	0.241417	839	0.0157385	0.0031477	7.21e-07	3.89e-05
PSCD1	9267	ILMN_1694084	turquoise	1264	0.0038749	0.0007099	5.9e-08	0.141678	0.164396	9.52e-07	614	0.0045498	0.0010118	8.6e-06	0.0002045	650	0.0038279	0.0010625	0.0003444	0.0030268	272	0.0019391	0.0016284	0.235415	0.531201	590	0.0062444	0.0011275	5.07e-08	3.55e-06	402	0.0011532	0.0011499	0.316735	0.64059	839	0.0045218	0.0009041	7.15e-07	3.89e-05
NUDCD2	134492	ILMN_1751589	turquoise	1264	-0.002837	0.0005205	6.16e-08	-0.162437	-0.16417	9.85e-07	614	-0.0031656	0.0007608	3.74e-05	0.0004808	650	-0.0030157	0.0007633	8.83e-05	0.001509	272	-0.0017833	0.0011789	0.13224	0.46085	590	-0.0043593	0.000834	2.59e-07	8.77e-06	402	-0.0012653	0.0009384	0.178575	0.55829	839	-0.0033221	0.0006648	7.31e-07	3.89e-05
RAB11FIP1	80223	ILMN_1692219		1264	0.0053194	0.0007559	3.36e-12	0.185375	0.209778	5.72e-10	614	0.0056007	0.0011323	1.04e-06	6.1e-05	650	0.005573	0.0010908	4.53e-07	9.19e-05	272	0.0055619	0.0016771	0.0011186	0.18521	590	0.0063946	0.001228	2.86e-07	9.19e-06	402	0.0022302	0.0013008	0.0875229	0.46585	839	0.004866	0.0009747	7.49e-07	3.95e-05
MBD6	114785	ILMN_1746012		1264	0.0081891	0.0012985	4.07e-10	0.183649	0.188902	2.51e-08	614	0.0095198	0.0017847	1.46e-07	1.88e-05	650	0.0082437	0.0020065	4.61e-05	0.0010478	272	0.006803	0.0029658	0.0230456	0.303278	590	0.0117581	0.0020588	1.98e-08	2.11e-06	402	0.0031445	0.0022514	0.16359	0.545768	839	0.0085025	0.0017058	7.79e-07	4.06e-05
FMNL2	114793	ILMN_1730491		1264	0.005028	0.0010762	3.34e-06	0.141984	0.141225	1.88e-05	614	0.0061042	0.001483	4.51e-05	0.0005461	650	0.0042152	0.0016127	0.0092093	0.0227826	272	0.0024116	0.0029761	0.418898	0.625778	590	0.0069638	0.0016102	1.86e-05	0.0001171	402	0.0034799	0.0018807	0.0652985	0.434076	839	0.0065892	0.0013221	7.81e-07	4.06e-05
PFKFB3	5209	ILMN_2186061		1264	0.0096295	0.0012573	3.98e-14	0.231167	0.227375	1.49e-11	614	0.0108054	0.0018143	4.91e-09	1.89e-06	650	0.0103273	0.0018591	4.39e-08	1.96e-05	272	0.0072821	0.002851	0.011538	0.266778	590	0.0109144	0.0018131	3.51e-09	8.26e-07	402	0.0071895	0.0026578	0.0072373	0.235944	839	0.0082897	0.0016643	7.94e-07	4.09e-05
FYB	2533	ILMN_1796537	turquoise	1264	0.0066298	0.0011308	5.95e-09	0.163382	0.17598	1.71e-07	614	0.0070306	0.0015935	1.26e-05	0.0002552	650	0.0068894	0.0017014	5.9e-05	0.0012182	272	0.0054038	0.0024008	0.0257002	0.313551	590	0.0092231	0.0018209	5.86e-07	1.38e-05	402	0.0035259	0.001845	0.0569896	0.423249	839	0.0073783	0.0014834	8.21e-07	4.19e-05
C16ORF33	79622	ILMN_1801118		1264	-0.004826	0.0009334	2.75e-07	-0.158982	-0.155463	2.86e-06	614	-0.0052527	0.0014257	0.0002545	0.0016495	650	-0.0047368	0.0012701	0.0002125	0.0023117	272	-0.0039562	0.0024723	0.111444	0.43917	590	-0.0051511	0.0014208	0.0003199	0.0008608	402	-0.0052777	0.0017436	0.002695	0.168821	839	-0.0058927	0.0011851	8.27e-07	4.19e-05
CRAMP1L	57585	ILMN_1660551	turquoise	1264	0.004499	0.0009819	5.11e-06	0.121914	0.138543	2.58e-05	614	0.0038862	0.0014045	0.00587	0.0142965	650	0.0061662	0.0014771	3.49e-05	0.000909	272	0.0023654	0.0022743	0.299831	0.568413	590	0.0058944	0.0015679	0.0001916	0.0005936	402	0.0044117	0.0017537	0.0124252	0.278474	839	0.0062392	0.0012561	8.49e-07	4.27e-05
CCDC56	28958	ILMN_2064898	blue	1264	-0.0033804	0.0005215	1.34e-10	-0.170828	-0.193815	1.15e-08	614	-0.0037413	0.0007505	8.56e-07	5.55e-05	650	-0.0034134	0.0007815	1.51e-05	0.000581	272	-0.0018335	0.0010969	0.096507	0.419727	590	-0.0050497	0.0008276	2.18e-09	5.63e-07	402	-0.0015011	0.000923	0.10499	0.489242	839	-0.0033821	0.0006818	8.77e-07	4.31e-05
DBNDD2	55861	ILMN_1730612		1264	0.0054059	0.0009241	6.42e-09	0.163504	0.175407	1.81e-07	614	0.0068425	0.0012903	1.72e-07	2.17e-05	650	0.0047747	0.0014	0.000698	0.0045378	272	0.0044773	0.0025029	0.0754516	0.394337	590	0.0068373	0.0013551	6.46e-07	1.48e-05	402	0.0037681	0.0016117	0.0200778	0.317317	839	0.0057311	0.0011546	8.64e-07	4.31e-05
ASF1A	25842	ILMN_1714737	turquoise	1264	-0.0038968	0.0006938	2.44e-08	-0.178348	-0.169008	4.87e-07	614	-0.0039326	0.0010035	0.0001015	0.0009077	650	-0.0045958	0.001021	8.3e-06	0.0004344	272	-0.0051602	0.001481	0.0006302	0.169683	590	-0.0054346	0.0010689	5.33e-07	1.32e-05	402	-0.0014797	0.0012492	0.23718	0.596902	839	-0.0044215	0.0008913	8.76e-07	4.31e-05
SPG11	80208	ILMN_1665049	turquoise	1264	0.0034953	0.0006358	4.74e-08	0.15787	0.16533	8.06e-07	614	0.0043653	0.0009325	3.68e-06	0.0001319	650	0.0028103	0.0009271	0.0025552	0.0102395	272	0.0011979	0.0015553	0.442271	0.63591	590	0.0055003	0.0010239	1.22e-07	5.76e-06	402	0.001625	0.0010372	0.118274	0.502992	839	0.0040296	0.0008129	8.93e-07	4.35e-05
RG9MTD1	54931	ILMN_1672565	turquoise	1264	-0.0043274	0.0007079	1.34e-09	-0.177022	-0.183322	6.12e-08	614	-0.0046151	0.0010522	1.41e-05	0.0002717	650	-0.0049803	0.0010024	9.12e-07	0.0001159	272	-0.0055759	0.0016753	0.0010752	0.184578	590	-0.0056033	0.0011548	1.66e-06	2.66e-05	402	-0.0021473	0.0011393	0.060489	0.424744	839	-0.0043187	0.0008717	9.06e-07	4.36e-05
PPIB	5479	ILMN_1703622	turquoise	1264	-0.0056365	0.0009428	3.01e-09	-0.178929	-0.17916	1.1e-07	614	-0.006285	0.0013953	8.3e-06	0.000203	650	-0.0063832	0.0013627	3.57e-06	0.0002816	272	-0.001537	0.0022647	0.498277	0.658266	590	-0.007736	0.0014995	3.66e-07	1.06e-05	402	-0.0034094	0.001607	0.0347268	0.378757	839	-0.0059061	0.0011926	9.14e-07	4.36e-05
DMXL2	23312	ILMN_1705663	turquoise	1264	0.0052782	0.0009297	1.73e-08	0.174729	0.170471	3.82e-07	614	0.0069885	0.001287	8.85e-08	1.5e-05	650	0.00429	0.0014187	0.0026163	0.0103682	272	0.0008786	0.0021739	0.686612	0.711851	590	0.0075484	0.0014248	1.8e-07	7.33e-06	402	0.0045632	0.0017563	0.0098555	0.258593	839	0.0058315	0.0011774	9.13e-07	4.36e-05
VCAN	1462	ILMN_1687301	turquoise	1264	0.0059868	0.0008806	1.69e-11	0.186147	0.202973	2.27e-09	614	0.0064025	0.0013085	1.34e-06	7.09e-05	650	0.0058927	0.0012977	6.93e-06	0.0003808	272	0.0050904	0.0017151	0.003438	0.229052	590	0.0074916	0.0014977	8.01e-07	1.69e-05	402	0.0031951	0.0014313	0.0263606	0.346241	839	0.0057135	0.0011545	9.31e-07	4.4e-05
C11ORF73	51501	ILMN_1781419	turquoise	1264	-0.0040803	0.000688	4e-09	-0.157027	-0.178102	1.37e-07	614	-0.0042167	0.0009822	2.12e-05	0.0003475	650	-0.0041417	0.001028	6.42e-05	0.001296	272	-0.0029973	0.0013603	0.0289291	0.322836	590	-0.0060405	0.0011347	1.58e-07	6.94e-06	402	-0.0010359	0.0011444	0.366113	0.665567	839	-0.0043591	0.0008814	9.44e-07	4.44e-05
ANKRD13A	88455	ILMN_1689908		1264	0.0036125	0.0006314	1.35e-08	0.172762	0.171795	3.22e-07	614	0.0036873	0.0009339	9.02e-05	0.0008434	650	0.0037182	0.0009107	5.13e-05	0.0011331	272	0.0034475	0.0013738	0.0130447	0.27153	590	0.0041665	0.0010173	4.95e-05	0.0002275	402	0.0026396	0.0010765	0.0147981	0.285427	839	0.0040835	0.0008268	9.78e-07	4.56e-05
AFF1	4299	ILMN_2129015	turquoise	1264	0.0062627	0.0009915	3.82e-10	0.181445	0.189057	2.5e-08	614	0.0072371	0.0013926	2.97e-07	2.78e-05	650	0.0057061	0.0014777	0.0001266	0.0018135	272	0.0060486	0.0021255	0.0049871	0.241911	590	0.0095816	0.0016517	1.21e-08	1.62e-06	402	0.0027558	0.001592	0.084514	0.463832	839	0.0064006	0.0013019	1.09e-06	5.02e-05
WSB1	26118	ILMN_1747759	turquoise	1264	0.0099833	0.0020642	1.5e-06	0.153945	0.145753	1.02e-05	614	0.0136548	0.0028215	1.74e-06	8.45e-05	650	0.0072827	0.0031965	0.0231018	0.0418392	272	0.0074447	0.00468	0.11356	0.44095	590	0.013778	0.0031933	1.95e-05	0.0001209	402	0.00791	0.0039578	0.0465924	0.404574	839	0.0126994	0.0025909	1.18e-06	5.37e-05
APOA1BP	128240	ILMN_1729533	blue	1264	-0.0045253	0.0007064	2.18e-10	-0.178203	-0.191803	1.52e-08	614	-0.0051926	0.0010245	5.67e-07	4.48e-05	650	-0.0042593	0.0010214	3.56e-05	0.0009204	272	-0.0027453	0.0016788	0.103887	0.43039	590	-0.0059197	0.0011296	2.42e-07	8.46e-06	402	-0.0033425	0.0012443	0.0076487	0.238742	839	-0.0044698	0.0009131	1.21e-06	5.45e-05
GLTSCR1	29998	ILMN_1782829	turquoise	1264	0.0068966	0.0011375	1.81e-09	0.175049	0.181742	7.72e-08	614	0.0074406	0.0016515	8.27e-06	0.0002029	650	0.007465	0.0016813	1.09e-05	0.00052	272	0.0056529	0.0023261	0.0161494	0.281739	590	0.0092365	0.0017859	3.43e-07	1.04e-05	402	0.0028599	0.0019464	0.142836	0.526653	839	0.007238	0.0014782	1.2e-06	5.45e-05
PFKP	5214	ILMN_1805737		1264	0.0061804	0.0011405	7.3e-08	0.159136	0.162995	1.11e-06	614	0.0077388	0.0016498	3.52e-06	0.0001287	650	0.0060406	0.001738	0.0005512	0.0039818	272	0.009705	0.0027938	0.0006537	0.169683	590	0.0065237	0.001688	0.0001267	0.0004386	402	0.0047894	0.0020523	0.0203046	0.317977	839	0.006882	0.0014071	1.24e-06	5.54e-05
ARRDC2	27106	ILMN_1715181		1264	-0.0033106	0.0006857	1.57e-06	-0.130565	-0.145547	1.05e-05	614	-0.0045787	0.0009974	5.61e-06	0.0001699	650	-0.0021051	0.0010026	0.036238	0.0564013	272	9.49e-05	0.0017374	0.956523	0.767218	590	-0.0046351	0.0010921	2.64e-05	0.0001479	402	-0.0032874	0.0011341	0.0040359	0.193388	839	-0.0040479	0.0008297	1.31e-06	5.79e-05
FNDC3B	64778	ILMN_3178302		1264	0.0046121	0.0007144	1.59e-10	0.178326	0.193176	1.21e-08	614	0.0054703	0.0010737	4.97e-07	4.1e-05	650	0.0044488	0.0010158	1.43e-05	0.0005801	272	0.0038609	0.001604	0.0171697	0.285026	590	0.0050044	0.0011685	2.24e-05	0.0001329	402	0.0036583	0.0011908	0.002329	0.165748	839	0.0044543	0.0009138	1.34e-06	5.84e-05
BAD	572	ILMN_1738652		1264	-0.003285	0.0005984	4.97e-08	-0.157216	-0.164857	8.28e-07	614	-0.0027495	0.0009071	0.0025642	0.0080248	650	-0.0040359	0.0008447	2.29e-06	0.0002118	272	0.0011185	0.0014946	0.455301	0.641033	590	-0.0053113	0.0009521	4.09e-08	3.16e-06	402	-0.0022361	0.0010291	0.0306056	0.363859	839	-0.0035714	0.0007325	1.34e-06	5.84e-05
PNPLA7	375775	ILMN_1662587		1264	0.0047153	0.0008454	3.04e-08	0.154697	0.167721	5.6e-07	614	0.0048018	0.0012959	0.0002349	0.0015736	650	0.0050997	0.001184	1.97e-05	0.0006596	272	0.0010776	0.0021866	0.622797	0.695794	590	0.0078826	0.0012884	1.99e-09	5.63e-07	402	0.0022226	0.0015388	0.149719	0.533804	839	0.0050787	0.0010439	1.41e-06	5.95e-05
ICT1	3396	ILMN_2182198		1264	-0.0035582	0.000666	1.11e-07	-0.149322	-0.16071	1.49e-06	614	-0.0035015	0.0009841	0.0004096	0.0022945	650	-0.0039257	0.0009783	6.86e-05	0.0013247	272	-0.0003632	0.0014152	0.797782	0.7358	590	-0.0051742	0.0011104	4.12e-06	4.56e-05	402	-0.0017988	0.0010336	0.0828863	0.462572	839	-0.0041139	0.0008453	1.39e-06	5.95e-05
ZMYND8	23613	ILMN_1652407	turquoise	1264	0.0059826	0.0011687	3.6e-07	0.139451	0.154192	3.55e-06	614	0.0070319	0.0017056	4.39e-05	0.0005395	650	0.0060471	0.0017335	0.0005263	0.0038796	272	0.0051635	0.0026311	0.0513682	0.356278	590	0.0083056	0.0019019	1.55e-05	0.0001048	402	0.0029935	0.0019551	0.126844	0.511284	839	0.0073485	0.0015104	1.4e-06	5.95e-05
CROP	51747	ILMN_1728180	turquoise	1264	0.0112846	0.0023089	1.17e-06	0.139858	0.147297	8.41e-06	614	0.0131169	0.0031203	3.11e-05	0.0004281	650	0.0104013	0.0035874	0.003893	0.0131642	272	0.0066716	0.0053344	0.212798	0.518256	590	0.0165805	0.0035584	4.13e-06	4.56e-05	402	0.0077584	0.0042732	0.0704743	0.445362	839	0.0141425	0.0029061	1.4e-06	5.95e-05
DENND4B	9909	ILMN_3245066	turquoise	1264	0.0058327	0.0011118	1.85e-07	0.149455	0.158197	2.13e-06	614	0.0078094	0.0015456	6.14e-07	4.51e-05	650	0.0044795	0.0017066	0.0089202	0.0223713	272	0.0032315	0.0024822	0.194756	0.506652	590	0.0089338	0.0017475	4.63e-07	1.23e-05	402	0.0032356	0.0019766	0.102739	0.485542	839	0.0070034	0.001441	1.44e-06	6.06e-05
LRRK1	79705	ILMN_1696004	turquoise	1264	0.0061708	0.0014168	1.45e-05	0.119701	0.131496	5.74e-05	614	0.0074298	0.0020894	0.0004127	0.0023083	650	0.0065352	0.0020624	0.0016192	0.0076304	272	0.0107148	0.0041908	0.0114568	0.266778	590	0.0073811	0.0019677	0.0001979	0.000609	402	0.0046005	0.0024217	0.0584777	0.423985	839	0.008381	0.0017264	1.48e-06	6.18e-05
NRBP2	340371	ILMN_1733248	turquoise	1264	0.0064332	0.0011488	2.68e-08	0.163323	0.167963	5.14e-07	614	0.0064746	0.0015383	3.04e-05	0.0004242	650	0.0062073	0.0017996	0.0006065	0.0042039	272	0.0048158	0.002584	0.0641202	0.379153	590	0.0090247	0.0018623	1.71e-06	2.7e-05	402	0.0044367	0.0018365	0.0163211	0.296277	839	0.0070636	0.0014568	1.52e-06	6.31e-05
ATP2A2	488	ILMN_1815666		1264	0.0039438	0.0006372	8.4e-10	0.185639	0.185741	4.49e-08	614	0.0041855	0.0009207	6.87e-06	0.0001857	650	0.0043932	0.0009453	4.24e-06	0.0003122	272	0.0045433	0.0014346	0.0018323	0.211426	590	0.004296	0.0010638	6.28e-05	0.0002672	402	0.0019111	0.0010542	0.0708949	0.445673	839	0.0041073	0.0008477	1.55e-06	6.32e-05
ARFGAP3	26286	ILMN_1731287		1264	-0.0029907	0.0005164	9.03e-09	-0.172386	-0.17383	2.35e-07	614	-0.0027373	0.0007687	0.0004052	0.0022812	650	-0.003557	0.0007329	1.6e-06	0.0001619	272	-0.0018119	0.0012402	0.14591	0.471408	590	-0.0041886	0.0008114	3.6e-07	1.05e-05	402	-0.0016112	0.0008885	0.0708276	0.445673	839	-0.0031776	0.0006556	1.54e-06	6.32e-05
C21ORF30	54083	ILMN_3178967		1264	-0.004495	0.0009081	8.54e-07	-0.135803	-0.149044	6.76e-06	614	-0.0035518	0.0012866	0.0059839	0.0144976	650	-0.00552	0.0013499	5e-05	0.001117	272	-0.0058226	0.0020247	0.0045554	0.238598	590	-0.0060483	0.0014653	4.33e-05	0.0002065	402	-0.0012782	0.0016499	0.439147	0.69459	839	-0.005498	0.0011348	1.55e-06	6.32e-05
ARAP2	116984	ILMN_3244434		1264	0.0071126	0.0010765	5.98e-11	0.196554	0.197533	6.02e-09	614	0.0081277	0.0016071	6e-07	4.51e-05	650	0.0066899	0.0015492	1.88e-05	0.0006507	272	0.0073766	0.0033064	0.0270102	0.319554	590	0.0074405	0.0014627	5.26e-07	1.32e-05	402	0.0072976	0.0019054	0.0001574	0.0610809	839	0.0065172	0.0013467	1.59e-06	6.37e-05
TMEM218	219854	ILMN_2395856		1264	-0.0032686	0.0005361	1.48e-09	-0.177876	-0.182955	6.6e-08	614	-0.0037375	0.0007622	1.28e-06	6.92e-05	650	-0.0031765	0.0008115	0.0001024	0.0016126	272	-0.0010273	0.0012346	0.406572	0.620412	590	-0.0046299	0.0008099	1.93e-08	2.11e-06	402	-0.0029802	0.0009841	0.0026821	0.168821	839	-0.003364	0.0006948	1.58e-06	6.37e-05
CD163	9332	ILMN_1722622		1264	0.0056457	0.0009527	4.1e-09	0.170256	0.177752	1.38e-07	614	0.0056938	0.001418	6.85e-05	0.0007172	650	0.0060148	0.0013747	1.46e-05	0.0005801	272	0.0023182	0.0020238	0.253659	0.545117	590	0.0086067	0.0015448	4.25e-08	3.22e-06	402	0.0018818	0.0016023	0.241188	0.600082	839	0.0057478	0.0011878	1.6e-06	6.37e-05
KLF11	8462	ILMN_1751656		1264	0.0050571	0.000782	1.48e-10	0.179679	0.193412	1.19e-08	614	0.0042403	0.0011498	0.0002512	0.0016323	650	0.006126	0.0011424	1.23e-07	3.57e-05	272	0.0051294	0.0018003	0.0049343	0.241911	590	0.0063323	0.0012288	3.76e-07	1.09e-05	402	0.0020395	0.0014307	0.155109	0.538481	839	0.0048912	0.0010145	1.74e-06	6.91e-05
GDI1	2664	ILMN_1734153		1264	0.0026981	0.0005127	1.7e-07	0.145357	0.158552	2e-06	614	0.0018261	0.0007202	0.0115347	0.0227653	650	0.0035433	0.0007727	5.64e-06	0.00035	272	0.0018029	0.0012246	0.142843	0.469739	590	0.0035056	0.0008001	1.45e-05	0.0001004	402	0.0022923	0.0009133	0.0126284	0.278757	839	0.0031266	0.0006497	1.82e-06	7.17e-05
TOMM6	100188893	ILMN_3235113		1264	-0.0030559	0.0004214	7.54e-13	-0.206679	-0.216158	1.64e-10	614	-0.0035657	0.0006259	2.09e-08	4.86e-06	650	-0.0030874	0.0006087	5.45e-07	9.31e-05	272	-0.0021724	0.0009526	0.0238418	0.304308	590	-0.003998	0.0006688	4.46e-09	9.67e-07	402	-0.0015541	0.0007435	0.0374705	0.381311	839	-0.0025849	0.0005382	1.91e-06	7.43e-05
NHP2	55651	ILMN_3226807	blue	1264	-0.0044543	0.0007057	3.94e-10	-0.176174	-0.188853	2.51e-08	614	-0.0047725	0.0010092	2.95e-06	0.0001143	650	-0.0045513	0.001029	1.18e-05	0.0005379	272	-0.0051064	0.0015068	0.0008758	0.17719	590	-0.0057098	0.0011493	9.47e-07	1.83e-05	402	-0.0020944	0.0012311	0.0899776	0.468674	839	-0.0043919	0.0009143	1.9e-06	7.43e-05
FYN	2534	ILMN_1781207		1264	0.004655	0.0007887	4.72e-09	0.169137	0.177011	1.48e-07	614	0.0045491	0.0011393	7.52e-05	0.0007561	650	0.0054938	0.00118	4.08e-06	0.0003074	272	0.0022931	0.0016415	0.164268	0.486365	590	0.0062634	0.0013433	4.07e-06	4.52e-05	402	0.0035151	0.0012023	0.0037353	0.1886	839	0.0048318	0.0010075	1.97e-06	7.54e-05
LILRB3	11025	ILMN_1784884	turquoise	1264	0.005497	0.0009395	6.36e-09	0.163681	0.175461	1.8e-07	614	0.0067484	0.0013465	7.51e-07	5.01e-05	650	0.0052896	0.0014106	0.0001964	0.0022444	272	0.0044933	0.0021015	0.0339577	0.334844	590	0.0084387	0.0014975	3.01e-08	2.63e-06	402	0.0013643	0.0015301	0.373314	0.66922	839	0.0059008	0.00123	1.95e-06	7.54e-05
SLK	9748	ILMN_2159322	turquoise	1264	0.0056696	0.0010461	7.28e-08	0.144943	0.163075	1.11e-06	614	0.0063526	0.0015265	3.73e-05	0.0004797	650	0.0054753	0.0015212	0.000349	0.003029	272	0.0053869	0.0021659	0.013859	0.272626	590	0.0075384	0.0017672	2.41e-05	0.00014	402	0.0029484	0.0016037	0.0670303	0.436983	839	0.0065451	0.0013645	1.96e-06	7.54e-05
SAFB2	9667	ILMN_2069446	turquoise	1264	0.0070661	0.0011858	3.37e-09	0.160326	0.178756	1.2e-07	614	0.008308	0.0016443	6.14e-07	4.51e-05	650	0.0068404	0.0018352	0.0002142	0.0023202	272	0.0080285	0.0023979	0.0010055	0.184536	590	0.0100395	0.0019099	2.23e-07	8.22e-06	402	0.0026986	0.0020332	0.185466	0.562606	839	0.0074921	0.0015631	1.99e-06	7.58e-05
GATAD2A	54815	ILMN_1673682	turquoise	1264	0.0050527	0.0008557	4.65e-09	0.165406	0.177158	1.48e-07	614	0.0044509	0.0012551	0.000428	0.0023596	650	0.0062411	0.0012554	8.99e-07	0.0001159	272	0.0043146	0.0017218	0.0131738	0.27153	590	0.006804	0.0013569	7.54e-07	1.61e-05	402	0.0017203	0.0014497	0.236334	0.596487	839	0.0054325	0.0011338	2.01e-06	7.61e-05
MRPL39	54148	ILMN_1726391		1264	-0.0032186	0.0005834	4.27e-08	-0.156158	-0.166009	7.34e-07	614	-0.0030501	0.0008673	0.0004769	0.0025592	650	-0.0036191	0.0008426	2.08e-05	0.0006855	272	-0.0029792	0.0012678	0.0199462	0.289966	590	-0.0039635	0.0009104	1.64e-05	0.0001087	402	-0.0010729	0.0010145	0.29113	0.626379	839	-0.0035748	0.000747	2.07e-06	7.72e-05
GPS1	2873	ILMN_1795876		1264	-0.0017837	0.000378	2.66e-06	-0.116541	-0.142501	1.56e-05	614	-0.0015476	0.0005608	0.0059975	0.0145052	650	-0.00194	0.0005474	0.0004284	0.003434	272	-0.0009241	0.0008703	0.28987	0.564367	590	-0.0023072	0.0005784	7.7e-05	0.0003087	402	-0.0016798	0.0007167	0.019763	0.315513	839	-0.0022404	0.000468	2.05e-06	7.72e-05
SCARNA10	692148	ILMN_3246209	turquoise	1264	-0.0051488	0.0009487	6.99e-08	-0.151362	-0.163182	1.09e-06	614	-0.0058021	0.0013756	2.93e-05	0.000415	650	-0.0059085	0.0013933	2.63e-05	0.0007817	272	-0.0020805	0.0020091	0.301893	0.568413	590	-0.0071194	0.0015085	3.12e-06	3.88e-05	402	-0.0046833	0.0016928	0.0060311	0.224574	839	-0.0058502	0.0012236	2.11e-06	7.8e-05
RQCD1	9125	ILMN_2044085		1264	-0.0033976	0.0005748	4.49e-09	-0.171637	-0.177521	1.47e-07	614	-0.0024256	0.0008267	0.0035027	0.0099439	650	-0.0042956	0.0008457	5.25e-07	9.31e-05	272	-0.0026205	0.0015687	0.0966883	0.420192	590	-0.0042149	0.000864	1.46e-06	2.41e-05	402	-0.002257	0.0010025	0.0251177	0.341217	839	-0.0034939	0.000731	2.13e-06	7.81e-05
TFB2M	64216	ILMN_2067708		1264	-0.0039241	0.0006028	1.12e-10	-0.190764	-0.194835	9.94e-09	614	-0.0040288	0.0009165	1.35e-05	0.000268	650	-0.0043643	0.0008626	5.79e-07	9.47e-05	272	-0.0037873	0.0013374	0.0051955	0.24377	590	-0.0046449	0.0009506	1.41e-06	2.36e-05	402	-0.0028562	0.0010455	0.0066883	0.231153	839	-0.0037578	0.000787	2.18e-06	7.84e-05
AKAP13	11214	ILMN_2396956	turquoise	1264	0.00686	0.0011356	2.07e-09	0.177738	0.181099	8.46e-08	614	0.0078488	0.0016507	2.61e-06	0.0001073	650	0.0065522	0.001686	0.0001147	0.0017119	272	0.0055085	0.0023729	0.0214704	0.298294	590	0.009945	0.0018212	7.68e-08	4.62e-06	402	0.0018296	0.001927	0.343183	0.654329	839	0.0071689	0.0015008	2.16e-06	7.84e-05
C16ORF7	9605	ILMN_1693630	turquoise	1264	0.0056627	0.0011231	5.35e-07	0.16123	0.152021	4.73e-06	614	0.0071865	0.0015549	4.86e-06	0.0001556	650	0.0049247	0.0017047	0.0040229	0.0135061	272	0.004961	0.002592	0.0573344	0.366372	590	0.0074867	0.0016987	1.3e-05	9.35e-05	402	0.0032277	0.0020416	0.114985	0.497139	839	0.0068923	0.0014429	2.16e-06	7.84e-05
G6PC3	92579	ILMN_2127477		1264	-0.0035032	0.0006199	2.01e-08	-0.152821	-0.169773	4.25e-07	614	-0.004744	0.0009073	2.52e-07	2.59e-05	650	-0.002906	0.0009013	0.0013398	0.0068015	272	-0.0032774	0.0015264	0.0332241	0.334175	590	-0.0033365	0.0009496	0.0004848	0.0011775	402	-0.0043131	0.0011655	0.0002577	0.0738029	839	-0.0037854	0.0007931	2.2e-06	7.85e-05
RNY4	6086	ILMN_3241021	brown	1264	-0.0076483	0.0013331	1.23e-08	-0.172407	-0.172285	2.97e-07	614	-0.007592	0.0019332	9.81e-05	0.0008864	650	-0.0090292	0.0019486	4.52e-06	0.0003224	272	-0.0050647	0.0026871	0.0611897	0.375379	590	-0.0100276	0.0021963	6.36e-06	5.82e-05	402	-0.0043713	0.0023615	0.0651913	0.434076	839	-0.0079507	0.0016663	2.22e-06	7.86e-05
ZMYND15	84225	ILMN_1778136		1264	0.0070711	0.0013047	7.27e-08	0.172019	0.163018	1.11e-06	614	0.0081037	0.0018694	1.77e-05	0.0003145	650	0.0067852	0.0019628	0.0005901	0.0041535	272	0.0035836	0.0033311	0.283571	0.560984	590	0.0074972	0.0019548	0.0001424	0.0004758	402	0.0068875	0.0024078	0.0045411	0.205323	839	0.0077412	0.0016272	2.37e-06	8.37e-05
MRPL20	55052	ILMN_2189424		1264	-0.0041143	0.00063	9.82e-11	-0.198142	-0.195404	9.17e-09	614	-0.0040886	0.0009013	7.18e-06	0.0001895	650	-0.0044435	0.0009393	2.87e-06	0.0002435	272	-0.0045133	0.0016098	0.0056506	0.245927	590	-0.0047333	0.000932	5.48e-07	1.34e-05	402	-0.0034605	0.0012143	0.004691	0.207897	839	-0.0038067	0.000801	2.42e-06	8.42e-05
TEX264	51368	ILMN_1781623	turquoise	1264	-0.0034382	0.000556	8.69e-10	-0.171858	-0.185375	4.54e-08	614	-0.0036965	0.0008429	1.41e-05	0.0002717	650	-0.0028467	0.0007782	0.0002797	0.0026852	272	-0.0023144	0.0013391	0.0857782	0.404426	590	-0.0049433	0.000868	2.17e-08	2.21e-06	402	-0.00211	0.0009932	0.0344802	0.378757	839	-0.0033811	0.0007117	2.44e-06	8.42e-05
BCL2L2	599	ILMN_1746561	turquoise	1264	0.0050728	0.0009489	1.09e-07	0.150208	0.160795	1.48e-06	614	0.0068276	0.0013061	2.54e-07	2.59e-05	650	0.0047691	0.0014422	0.0010075	0.0056408	272	0.0054739	0.002044	0.0081456	0.25284	590	0.0066666	0.0014672	7.02e-06	6.17e-05	402	0.0028004	0.0018391	0.128929	0.5133	839	0.0056612	0.0011918	2.45e-06	8.42e-05
DAD1	1603	ILMN_1731619	turquoise	1264	-0.0020458	0.0004249	1.67e-06	-0.136404	-0.145287	1.09e-05	614	-0.0026508	0.0005908	8.99e-06	0.0002116	650	-0.0016219	0.0006374	0.0112248	0.025974	272	-0.0008676	0.0010105	0.391812	0.612937	590	-0.0028265	0.0006734	3.23e-05	0.0001693	402	-0.002075	0.0007815	0.0083736	0.242037	839	-0.0025131	0.000529	2.45e-06	8.42e-05
FAM195A	84331	ILMN_1730523		1264	-0.0041156	0.0007981	2.96e-07	-0.15184	-0.155204	3.01e-06	614	-0.0041508	0.0011963	0.0005663	0.0028712	650	-0.0045104	0.001123	6.76e-05	0.0013174	272	-0.0048415	0.0019815	0.0155915	0.278819	590	-0.0036744	0.0012326	0.0030202	0.0047048	402	-0.0031265	0.0014404	0.0307776	0.364512	839	-0.0047603	0.0010042	2.57e-06	8.5e-05
MT2A	4502	ILMN_1686664		1264	0.0070321	0.00138	4.06e-07	0.167381	0.153642	3.87e-06	614	0.0087037	0.0019763	1.3e-05	0.0002621	650	0.0051394	0.002048	0.0123866	0.0277307	272	0.0049444	0.0037817	0.192858	0.506023	590	0.0089177	0.0019793	8.36e-06	6.83e-05	402	0.0052897	0.0026001	0.0428329	0.39461	839	0.008061	0.0017	2.55e-06	8.5e-05
AFG3L1	172	ILMN_1705447	turquoise	1264	0.0079218	0.0015681	5.09e-07	0.137266	0.15237	4.54e-06	614	0.0102252	0.0021758	3.38e-06	0.0001258	650	0.0063708	0.0023895	0.0079058	0.0208002	272	0.004514	0.0039172	0.250825	0.54267	590	0.0119002	0.0024859	2.27e-06	3.14e-05	402	0.0068766	0.0027453	0.0128036	0.278856	839	0.0093621	0.0019729	2.51e-06	8.5e-05
MTMR6	9107	ILMN_1717180	turquoise	1264	-0.0032752	0.0006728	1.29e-06	-0.141294	-0.146723	9.04e-06	614	-0.003647	0.0009778	0.0002136	0.0014798	650	-0.0038836	0.0009866	9.38e-05	0.0015437	272	-0.0028176	0.0015998	0.0800341	0.400865	590	-0.0048625	0.0010624	6.04e-06	5.66e-05	402	-0.0013438	0.0011669	0.250474	0.604918	839	-0.0040579	0.0008557	2.55e-06	8.5e-05
PNRC2	55629	ILMN_2147306		1264	-0.0016185	0.0004237	0.0001408	-0.0950367	-0.115941	0.0003337	614	-0.001461	0.0005831	0.0125436	0.0241453	650	-0.0021852	0.0006421	0.0007161	0.0046139	272	-0.0020696	0.0011255	0.0677056	0.382462	590	-0.0020295	0.0005998	0.0007743	0.0016756	402	-0.0009471	0.0007813	0.226407	0.592959	839	-0.002508	0.0005291	2.57e-06	8.5e-05
PATE3	100169851	ILMN_3238982		1264	-0.0045812	0.001043	1.23e-05	-0.131506	-0.132741	5.04e-05	614	-0.003897	0.0015117	0.0102286	0.0209313	650	-0.0054255	0.0015573	0.0005351	0.0039146	272	-0.0044878	0.0025384	0.0788902	0.400088	590	-0.0040909	0.0016699	0.0146541	0.0163292	402	-0.004942	0.0018	0.0064216	0.226766	839	-0.0062227	0.001313	2.58e-06	8.51e-05
DYSF	8291	ILMN_1810420		1264	0.0086098	0.0014086	1.35e-09	0.187946	0.183317	6.12e-08	614	0.0108495	0.0020205	1.21e-07	1.69e-05	650	0.0071638	0.0021259	0.0008067	0.0049598	272	0.0106571	0.0035951	0.0034773	0.229052	590	0.0105046	0.0019895	1.97e-07	7.69e-06	402	0.0025918	0.0026936	0.336767	0.65003	839	0.0083361	0.0017617	2.68e-06	8.73e-05
MRPS22	56945	ILMN_1655377	turquoise	1264	-0.0022248	0.0004262	2.12e-07	-0.142929	-0.157005	2.32e-06	614	-0.0023227	0.0006379	0.0003002	0.0018425	650	-0.0022311	0.0006099	0.0002792	0.0026848	272	-0.0015417	0.0008986	0.0880961	0.409174	590	-0.003233	0.0006824	2.86e-06	3.66e-05	402	-0.0004354	0.0007305	0.551605	0.730923	839	-0.0025451	0.0005382	2.72e-06	8.8e-05
SNX30	401548	ILMN_1738491		1264	0.0032702	0.0007052	3.94e-06	0.142895	0.140261	2.13e-05	614	0.0039591	0.0010121	0.0001044	0.0009221	650	0.0025927	0.0010376	0.0127641	0.0282427	272	0.0016263	0.0017504	0.354161	0.596833	590	0.0043239	0.0010372	3.64e-05	0.0001844	402	0.0021106	0.0013895	0.12987	0.5133	839	0.0040475	0.0008563	2.74e-06	8.85e-05
FOXO3	2309	ILMN_1844692		1264	0.0048436	0.000791	1.26e-09	0.178824	0.183522	5.98e-08	614	0.0051191	0.0011966	2.26e-05	0.0003618	650	0.0052919	0.0011409	4.43e-06	0.0003224	272	0.001743	0.0015969	0.276618	0.556987	590	0.0078979	0.0013475	8.62e-09	1.39e-06	402	-0.0002	0.0012479	0.872792	0.802837	839	0.0047632	0.0010084	2.79e-06	8.9e-05
REC8	9985	ILMN_1751886		1264	0.0083915	0.0016062	2.08e-07	0.154503	0.157361	2.29e-06	614	0.0108916	0.0022463	1.67e-06	8.2e-05	650	0.0068003	0.0024213	0.0051604	0.0158553	272	0.0083339	0.0041299	0.0452006	0.348284	590	0.0112776	0.0023277	1.72e-06	2.7e-05	402	0.0067861	0.0029458	0.0219577	0.327653	839	0.0094072	0.001992	2.8e-06	8.9e-05
ITPR3	3710	ILMN_1815500		1264	0.0071568	0.0012539	1.46e-08	0.119983	0.171309	3.39e-07	614	0.0086145	0.0018136	2.67e-06	0.0001087	650	0.0060052	0.0018542	0.0012756	0.0066006	272	0.005857	0.0027924	0.0374575	0.3381	590	0.0098365	0.0019776	9.2e-07	1.83e-05	402	0.0055445	0.0022887	0.0160307	0.294355	839	0.0072218	0.0015296	2.82e-06	8.91e-05
RNF31	55072	ILMN_1758831		1264	0.0032191	0.0006474	7.63e-07	0.15078	0.149917	6.27e-06	614	0.0036478	0.0008907	4.92e-05	0.0005767	650	0.0026298	0.0009861	0.0078926	0.0207899	272	0.0012842	0.0015237	0.400532	0.616391	590	0.0052339	0.0009498	5.89e-08	3.83e-06	402	0.0013591	0.0012107	0.262555	0.611014	839	0.0037888	0.0008027	2.83e-06	8.92e-05
LRRFIP2	9209	ILMN_1707156		1264	0.0043541	0.0007396	5.16e-09	0.157444	0.176597	1.56e-07	614	0.0054665	0.0010897	7.34e-07	4.99e-05	650	0.0040472	0.0010937	0.0002376	0.0024593	272	0.0021187	0.0016614	0.203994	0.51179	590	0.0053705	0.001188	7.81e-06	6.57e-05	402	0.0045173	0.0012536	0.00037	0.0831876	839	0.0044022	0.0009337	2.91e-06	9.11e-05
NUDT16L1	84309	ILMN_1735415		1264	-0.0034161	0.0005977	1.39e-08	-0.162834	-0.171597	3.3e-07	614	-0.0029755	0.0008816	0.0007957	0.0036074	650	-0.0039721	0.000864	5.35e-06	0.0003353	272	-0.0008277	0.001468	0.573626	0.680721	590	-0.0041853	0.0009793	2.32e-05	0.0001363	402	-0.003294	0.0009965	0.0010677	0.142931	839	-0.0035222	0.0007475	2.94e-06	9.12e-05
C19ORF10	56005	ILMN_1787844		1264	-0.0032841	0.0005911	3.44e-08	-0.152922	-0.167169	6.16e-07	614	-0.0032443	0.0009081	0.000388	0.0022057	650	-0.0033268	0.0008171	5.38e-05	0.0011661	272	-0.0014332	0.0014651	0.329363	0.582841	590	-0.0042635	0.0008723	1.4e-06	2.36e-05	402	-0.0032382	0.0011839	0.0066234	0.229569	839	-0.0033974	0.0007211	2.96e-06	9.12e-05
NME1	4830	ILMN_1741133		1264	-0.0054433	0.001007	7.86e-08	-0.164887	-0.162502	1.15e-06	614	-0.0059957	0.0014635	4.89e-05	0.0005748	650	-0.0059596	0.0014664	5.55e-05	0.0011875	272	-0.0040996	0.0024428	0.0951625	0.418051	590	-0.0068216	0.001516	8.57e-06	6.95e-05	402	-0.0034873	0.00186	0.061818	0.427046	839	-0.0059581	0.0012644	2.94e-06	9.12e-05
EMG1	10436	ILMN_1797074	blue	1264	-0.0039275	0.0006655	4.73e-09	-0.164368	-0.17697	1.48e-07	614	-0.0043593	0.0009483	5.45e-06	0.000168	650	-0.0043896	0.0009963	1.27e-05	0.000561	272	-0.0021434	0.001468	0.146138	0.471408	590	-0.0055613	0.0010667	2.77e-07	9.1e-06	402	-0.0021395	0.0011023	0.053246	0.416268	839	-0.0040446	0.0008587	2.97e-06	9.13e-05
PRNPIP	79033	ILMN_1737813		1264	-0.0025303	0.0005078	7.22e-07	-0.14741	-0.150356	6e-06	614	-0.0029697	0.0007793	0.0001559	0.0011825	650	-0.0022215	0.0007166	0.0020371	0.008807	272	-0.0036057	0.0012098	0.0033087	0.229052	590	-0.0027501	0.0007907	0.0005517	0.0012926	402	-0.0012876	0.0008799	0.144469	0.528221	839	-0.0030098	0.0006394	3.01e-06	9.2e-05
ACACB	32	ILMN_1763852	turquoise	1264	0.0067898	0.0012276	3.95e-08	0.138401	0.16613	6.86e-07	614	0.0066468	0.0018644	0.0003989	0.0022509	650	0.0063345	0.0017251	0.000265	0.002618	272	0.0084198	0.0028599	0.0037007	0.23624	590	0.0083753	0.0017555	2.45e-06	3.32e-05	402	0.0036675	0.002546	0.150819	0.534316	839	0.0073194	0.0015554	3.03e-06	9.21e-05
KLHL22	84861	ILMN_1705390		1264	-0.0025929	0.000499	2.4e-07	-0.154929	-0.156436	2.54e-06	614	-0.0028071	0.0007648	0.0002684	0.0017011	650	-0.0026822	0.0007054	0.00016	0.0020546	272	-0.0009899	0.0012785	0.439861	0.635145	590	-0.0035428	0.0007533	3.37e-06	4.01e-05	402	-0.0024594	0.0009028	0.006845	0.231904	839	-0.0029032	0.000617	3.04e-06	9.21e-05
USP32	84669	ILMN_1804743	turquoise	1264	0.0053415	0.0013278	6.13e-05	0.110085	0.121839	0.0001712	614	0.0060722	0.0020086	0.0026312	0.0081718	650	0.0057318	0.001894	0.0025955	0.010316	272	0.0048346	0.0032122	0.1342	0.462577	590	0.0064263	0.002076	0.0020817	0.0035399	402	0.0053705	0.0022801	0.0191783	0.311314	839	0.0078099	0.0016608	3.08e-06	9.28e-05
COG2	22796	ILMN_1776993		1264	-0.0030035	0.0005244	1.31e-08	-0.149145	-0.172095	3.13e-07	614	-0.0027072	0.0007731	0.0005037	0.0026487	650	-0.0036777	0.0007669	2.11e-06	0.0001991	272	-0.0011041	0.0011941	0.356492	0.598537	590	-0.0034357	0.0007747	1.15e-05	8.58e-05	402	-0.003448	0.0010076	0.0007121	0.12203	839	-0.0031146	0.0006627	3.12e-06	9.34e-05
CENTB2	23527	ILMN_2088825		1264	-0.0026495	0.0004845	5.57e-08	-0.16064	-0.164563	9.11e-07	614	-0.0033174	0.0007077	3.58e-06	0.0001301	650	-0.0022733	0.0007175	0.0016209	0.007633	272	-0.0018433	0.0012504	0.142321	0.469739	590	-0.0029913	0.0007567	8.89e-05	0.000343	402	-0.0018545	0.0008614	0.0321556	0.369347	839	-0.0028589	0.0006086	3.16e-06	9.42e-05
AKIRIN2	55122	ILMN_2148847		1264	0.0026537	0.0004495	4.67e-09	0.17389	0.177239	1.48e-07	614	0.002454	0.0006293	0.0001096	0.0009588	650	0.0029934	0.00069	1.72e-05	0.0006209	272	0.0028394	0.0011366	0.0134543	0.27153	590	0.0028455	0.0006918	4.6e-05	0.0002148	402	0.0015226	0.0008136	0.0623211	0.428066	839	0.0027075	0.0005765	3.18e-06	9.43e-05
DYRK1A	1859	ILMN_1660663		1264	0.0086341	0.0013016	5.05e-11	0.192739	0.197932	5.33e-09	614	0.0085687	0.0018059	2.73e-06	0.000109	650	0.0090316	0.0019856	6.7e-06	0.0003749	272	0.0045131	0.0028459	0.114668	0.441128	590	0.0146356	0.0019855	7.6e-13	1.14e-09	402	0.0010835	0.0025512	0.671382	0.759783	839	0.007921	0.0016893	3.29e-06	9.48e-05
APEX1	328	ILMN_1661886		1264	-0.0038293	0.0005802	6.28e-11	-0.193296	-0.197271	6.2e-09	614	-0.0044463	0.0008112	6.72e-08	1.2e-05	650	-0.0036641	0.0008648	2.67e-05	0.0007841	272	-0.0040678	0.0015262	0.008446	0.25382	590	-0.0039249	0.0008645	7.14e-06	6.21e-05	402	-0.0028382	0.0010309	0.0062762	0.226766	839	-0.003423	0.0007308	3.37e-06	9.48e-05
TRIB1	10221	ILMN_1803811	green	1264	0.0072981	0.0011727	6.82e-10	0.164147	0.186641	3.8e-08	614	0.0075226	0.0016705	8.35e-06	0.0002034	650	0.0080744	0.0017756	6.73e-06	0.0003749	272	0.0066863	0.002686	0.0137783	0.272626	590	0.0080316	0.0017644	6.76e-06	6.04e-05	402	0.0044438	0.0021989	0.0442206	0.396408	839	0.0069754	0.0014901	3.41e-06	9.48e-05
NEU1	4758	ILMN_1763144	turquoise	1264	-0.003212	0.0005571	1.05e-08	-0.149325	-0.173332	2.66e-07	614	-0.0032901	0.0008048	5.07e-05	0.0005852	650	-0.0034827	0.0008206	2.59e-05	0.0007777	272	-0.0017266	0.0012745	0.177334	0.497053	590	-0.0043581	0.000873	8.41e-07	1.72e-05	402	-0.0024266	0.0010107	0.0169944	0.299723	839	-0.0034739	0.0007422	3.42e-06	9.48e-05
ATP5I	521	ILMN_1726603	blue	1264	-0.0023535	0.0004129	1.53e-08	-0.15325	-0.171295	3.5e-07	614	-0.0018928	0.0006018	0.0017591	0.0062203	650	-0.0032003	0.0005961	1.19e-07	3.57e-05	272	-0.0012109	0.0007623	0.114035	0.44095	590	-0.003582	0.0007499	2.38e-06	3.24e-05	402	-0.0008811	0.0005681	0.121982	0.508559	839	-0.0023881	0.0005093	3.29e-06	9.48e-05
FBXO11	80204	ILMN_1713682	turquoise	1264	0.0037231	0.0006611	2.24e-08	0.153655	0.169383	4.62e-07	614	0.004141	0.0009572	1.84e-05	0.0003204	650	0.0036707	0.0009694	0.0001702	0.0021206	272	0.0031081	0.001322	0.0198894	0.289966	590	0.0050473	0.0011215	8.55e-06	6.94e-05	402	0.0014597	0.0010562	0.168009	0.549708	839	0.0040836	0.000871	3.29e-06	9.48e-05
PLCL2	23228	ILMN_1737025	turquoise	1264	0.0030041	0.000558	8.84e-08	0.152185	0.161937	1.27e-06	614	0.0029008	0.0008548	0.0007451	0.0034525	650	0.0035925	0.0007846	5.83e-06	0.0003546	272	0.00229	0.0011348	0.0451981	0.348284	590	0.0041946	0.0009135	5.64e-06	5.45e-05	402	0.0008554	0.0009349	0.360995	0.662874	839	0.0033851	0.0007232	3.42e-06	9.48e-05
COMMD5	28991	ILMN_2300396	turquoise	1264	-0.002934	0.0005526	1.32e-07	-0.150079	-0.159871	1.69e-06	614	-0.0030074	0.000776	0.0001208	0.0010064	650	-0.0027448	0.0008308	0.0010181	0.00569	272	-0.0021139	0.0012876	0.102524	0.428261	590	-0.0046237	0.0008428	6.71e-08	4.13e-06	402	-0.0014661	0.0010702	0.171795	0.553178	839	-0.0032104	0.0006858	3.41e-06	9.48e-05
ZC3H15	55854	ILMN_2062112		1264	-0.0023705	0.0004493	1.58e-07	-0.157326	-0.158956	1.9e-06	614	-0.0027854	0.0006629	3.14e-05	0.0004287	650	-0.0022217	0.0006386	0.0005441	0.0039459	272	-0.0025584	0.0010635	0.0172384	0.285026	590	-0.0025048	0.0006878	0.0003005	0.0008198	402	-0.0012724	0.0007764	0.102342	0.485542	839	-0.0026162	0.0005583	3.33e-06	9.48e-05
RPE	6120	ILMN_1699476		1264	-0.0027712	0.0005371	2.92e-07	-0.131105	-0.155716	2.97e-06	614	-0.0024007	0.000766	0.0018258	0.006391	650	-0.0033634	0.0007992	3.02e-05	0.0008376	272	-0.0024512	0.0012784	0.0568959	0.365159	590	-0.0040566	0.0008147	8.95e-07	1.79e-05	402	-0.0006021	0.0009972	0.546436	0.730347	839	-0.0031129	0.0006644	3.34e-06	9.48e-05
STAG3L1	54441	ILMN_1667315	turquoise	1264	0.0070942	0.0013877	3.73e-07	0.141072	0.153787	3.62e-06	614	0.006865	0.0020287	0.0007711	0.0035308	650	0.0078721	0.0020412	0.000129	0.0018356	272	0.007828	0.003388	0.0220844	0.299651	590	0.0087471	0.0022275	9.89e-05	0.0003694	402	0.0064345	0.00252	0.0111849	0.269043	839	0.0082913	0.0017672	3.24e-06	9.48e-05
FAM113A	64773	ILMN_1676302	turquoise	1264	0.0047186	0.0010153	3.75e-06	0.129978	0.139991	2.06e-05	614	0.0049997	0.0013443	0.0002227	0.0015188	650	0.0051988	0.0015905	0.0011504	0.0061379	272	0.0018969	0.0022223	0.394551	0.614355	590	0.0078733	0.0016218	1.64e-06	2.65e-05	402	0.0034858	0.0018154	0.0558308	0.421583	839	0.0059111	0.0012603	3.26e-06	9.48e-05
MRPS26	64949	ILMN_1676026		1264	-0.002302	0.00051	7.04e-06	-0.122672	-0.136534	3.26e-05	614	-0.0021018	0.0007512	0.0053426	0.0133542	650	-0.0023921	0.0007486	0.001478	0.0072189	272	-0.002124	0.0013521	0.11811	0.445751	590	-0.0022294	0.000759	0.003473	0.0052442	402	-0.0012643	0.0008618	0.143466	0.527027	839	-0.0030135	0.0006433	3.36e-06	9.48e-05
C2ORF44	80304	ILMN_1730631		1264	-0.0029032	0.0006774	1.97e-05	-0.121969	-0.129681	7.32e-05	614	-0.002836	0.0009551	0.00313	0.0091989	650	-0.0033672	0.0009994	0.0008084	0.0049609	272	-0.0049897	0.0017582	0.0051025	0.24377	590	-0.0027438	0.0010039	0.0065109	0.0085925	402	-0.0030286	0.0011711	0.010199	0.263676	839	-0.0040168	0.0008583	3.43e-06	9.48e-05
FOXO4	4303	ILMN_1712095	turquoise	1264	0.0046074	0.0007806	4.71e-09	0.161732	0.177039	1.48e-07	614	0.0051472	0.0011104	4.56e-06	0.000151	650	0.0048847	0.001175	3.76e-05	0.0009532	272	0.0042848	0.0016202	0.0089596	0.258248	590	0.0063788	0.0012944	1.15e-06	2.04e-05	402	0.00147	0.0012332	0.234233	0.595198	839	0.0048293	0.0010337	3.56e-06	9.8e-05
IL10RA	3587	ILMN_1652825	turquoise	1264	0.0039056	0.0006084	2e-10	0.182211	0.192302	1.45e-08	614	0.0040338	0.0009176	1.35e-05	0.000268	650	0.0039516	0.0008727	7.36e-06	0.0003961	272	0.0032348	0.0014704	0.0291854	0.322836	590	0.0050241	0.0009572	2.32e-07	8.36e-06	402	0.0021282	0.001046	0.0428131	0.39461	839	0.0035918	0.0007711	3.8e-06	9.99e-05
BRIX1	55299	ILMN_1679800		1264	-0.0027462	0.0004412	6.74e-10	-0.190689	-0.186462	3.79e-08	614	-0.002711	0.0006542	4.02e-05	0.0005071	650	-0.0031528	0.0006401	1.13e-06	0.0001328	272	-0.0026371	0.0010878	0.0164042	0.282882	590	-0.0040304	0.0006558	1.69e-09	5.52e-07	402	-0.0009363	0.0008176	0.253105	0.60649	839	-0.0026142	0.0005611	3.79e-06	9.99e-05
SEC11C	90701	ILMN_1701681		1264	-0.0031892	0.0005182	1.04e-09	-0.175251	-0.184602	5.2e-08	614	-0.0032547	0.000789	4.35e-05	0.000538	650	-0.0033504	0.0007287	5.34e-06	0.0003353	272	-0.0003346	0.001079	0.756867	0.72601	590	-0.0040915	0.0008631	2.83e-06	3.63e-05	402	-0.0023117	0.0008348	0.0059842	0.224574	839	-0.0030519	0.0006542	3.68e-06	9.99e-05
HIC2	23119	ILMN_1652762	turquoise	1264	0.0061409	0.0011187	4.97e-08	0.160245	0.16524	8.28e-07	614	0.0079544	0.0016759	2.71e-06	0.0001089	650	0.0052805	0.0015952	0.0009953	0.0056003	272	0.0039499	0.0024759	0.112532	0.440083	590	0.0090206	0.0018251	1.07e-06	1.95e-05	402	0.002296	0.0018128	0.206339	0.57775	839	0.0065634	0.0014085	3.77e-06	9.99e-05
USP21	27005	ILMN_1780887	turquoise	1264	0.0046746	0.0008628	7.35e-08	0.154924	0.163197	1.11e-06	614	0.0061458	0.0012562	1.35e-06	7.09e-05	650	0.0037487	0.0012809	0.0035747	0.0124893	272	0.0066669	0.0019868	0.0009805	0.184536	590	0.0050161	0.0013574	0.0002454	0.0007112	402	0.0023475	0.0015938	0.141862	0.524981	839	0.0050435	0.0010826	3.79e-06	9.99e-05
RNMTL1	55178	ILMN_1689652		1264	-0.0024911	0.0004699	1.38e-07	-0.150685	-0.15962	1.74e-06	614	-0.0026412	0.0006862	0.0001339	0.0010686	650	-0.002857	0.0006934	4.38e-05	0.0010169	272	-0.0016791	0.0010785	0.121377	0.450278	590	-0.0031197	0.0007021	1.11e-05	8.37e-05	402	-0.0020542	0.0009022	0.0235238	0.335367	839	-0.0026814	0.0005746	3.66e-06	9.99e-05
SON	6651	ILMN_1663090	turquoise	1264	0.0043346	0.0008216	1.58e-07	0.140693	0.158832	1.9e-06	614	0.0041858	0.0011655	0.0003618	0.0021013	650	0.0050443	0.0012391	5.39e-05	0.0011661	272	0.0048802	0.0018215	0.0081182	0.25284	590	0.0061482	0.0013111	3.59e-06	4.15e-05	402	0.0014525	0.0014023	0.301169	0.633363	839	0.0049946	0.0010722	3.8e-06	9.99e-05
RASA1	5921	ILMN_1725312	turquoise	1264	0.0027635	0.0005599	9.18e-07	0.131941	0.148922	7.06e-06	614	0.0032154	0.0007981	6.48e-05	0.0006947	650	0.0022146	0.0008211	0.0072189	0.0196247	272	0.0016282	0.0013539	0.230837	0.528878	590	0.0032473	0.0008894	0.0002902	0.000799	402	0.0019513	0.0009787	0.0471203	0.404574	839	0.0033368	0.0007161	3.77e-06	9.99e-05
CCT7	10574	ILMN_1703718	turquoise	1264	-0.0027611	0.0006092	6.44e-06	-0.133134	-0.136721	3.07e-05	614	-0.0028096	0.000923	0.0024573	0.0078314	650	-0.0030429	0.0008689	0.0005007	0.0037528	272	-0.0014167	0.001398	0.312331	0.572585	590	-0.0035407	0.0009459	0.0002039	0.0006233	402	-0.0016344	0.0010764	0.130002	0.513313	839	-0.0036614	0.0007858	3.78e-06	9.99e-05
MAGOH	4116	ILMN_2215656		1264	-0.0018651	0.0004371	2.14e-05	-0.126727	-0.129102	7.76e-05	614	-0.0018579	0.0006147	0.002639	0.008187	650	-0.0021447	0.0006557	0.0011413	0.0061036	272	-0.0005077	0.0009255	0.584043	0.685342	590	-0.0022453	0.0006966	0.0013551	0.0025655	402	-0.0015562	0.0008091	0.0554052	0.421475	839	-0.0025319	0.000543	3.72e-06	9.99e-05
CUGBP1	10658	ILMN_1686516	turquoise	1264	0.0042862	0.0009537	7.7e-06	0.128647	0.135897	3.5e-05	614	0.0039096	0.0013385	0.0036499	0.010211	650	0.0048043	0.0014286	0.0008267	0.0050134	272	0.0028089	0.0021854	0.200455	0.510255	590	0.0046194	0.0014742	0.0018346	0.0032222	402	0.0046461	0.001731	0.0076958	0.238742	839	0.0055332	0.0011884	3.84e-06	0.0001004
VBP1	7411	ILMN_2223010	turquoise	1264	-0.0028818	0.0005039	1.37e-08	-0.16823	-0.171514	3.25e-07	614	-0.0031429	0.0007431	2.79e-05	0.0004041	650	-0.0030931	0.0007268	2.46e-05	0.0007524	272	-0.0016935	0.0010524	0.10946	0.437137	590	-0.0042325	0.0008283	4.69e-07	1.24e-05	402	-0.0009196	0.0008583	0.284846	0.622547	839	-0.0030092	0.0006464	3.86e-06	0.0001005
UCRC	29796	ILMN_1781986	blue	1264	-0.0041639	0.0007065	4.97e-09	-0.163294	-0.176885	1.54e-07	614	-0.0042831	0.0010095	2.64e-05	0.0003918	650	-0.0046727	0.0010349	7.81e-06	0.0004119	272	-0.0041475	0.0016109	0.0109016	0.264477	590	-0.0051113	0.0011525	1.15e-05	8.58e-05	402	-0.0021009	0.0012952	0.105879	0.490462	839	-0.0042195	0.000907	3.91e-06	0.000101
MCEE	84693	ILMN_1735347		1264	-0.00347	0.0005933	6.45e-09	-0.150018	-0.1755	1.81e-07	614	-0.0034352	0.0008703	9.05e-05	0.0008434	650	-0.0038543	0.0008744	1.26e-05	0.000561	272	-0.0016973	0.0012601	0.179811	0.497053	590	-0.0050335	0.0009942	5.93e-07	1.39e-05	402	-0.0021198	0.0009848	0.0321912	0.369347	839	-0.0035373	0.0007604	3.91e-06	0.000101
MKNK2	2872	ILMN_2347068	turquoise	1264	0.0044974	0.0008386	9.9e-08	0.152919	0.161163	1.38e-06	614	0.0054809	0.0012065	6.98e-06	0.0001879	650	0.0042879	0.0012564	0.0006919	0.0045147	272	0.002904	0.0017127	0.0918392	0.413099	590	0.0059805	0.0013643	1.44e-05	9.98e-05	402	0.0023999	0.0014921	0.108829	0.493283	839	0.0050357	0.0010826	3.92e-06	0.000101
GBP2	2634	ILMN_1774077	yellow	1264	0.0061525	0.0010666	1.03e-08	0.191166	0.173419	2.65e-07	614	0.0069826	0.0016355	2.35e-05	0.0003679	650	0.0055974	0.0014848	0.0001817	0.002193	272	0.0042034	0.0028529	0.142533	0.469739	590	0.0068778	0.001537	9.59e-06	7.52e-05	402	0.0054292	0.0020198	0.0076092	0.238742	839	0.0062569	0.0013457	3.96e-06	0.0001011
DENND5A	23258	ILMN_1785356	turquoise	1264	0.0038925	0.0006886	1.99e-08	0.163939	0.169915	4.24e-07	614	0.0049115	0.0009938	1.06e-06	6.12e-05	650	0.0032482	0.0010184	0.0015096	0.0072831	272	0.0026567	0.001537	0.0857384	0.404426	590	0.0049937	0.001129	1.21e-05	8.93e-05	402	0.0021122	0.0011202	0.0603737	0.424744	839	0.0042086	0.0009058	4.02e-06	0.0001011
ATP5J	522	ILMN_2348093		1264	-0.002336	0.0004262	5.21e-08	-0.142744	-0.164882	8.6e-07	614	-0.001885	0.0006446	0.0036132	0.0101375	650	-0.0031875	0.0005998	1.58e-07	3.91e-05	272	-0.0016859	0.0009056	0.0644208	0.379543	590	-0.0033976	0.0007424	6.06e-06	5.67e-05	402	-0.0010654	0.0006992	0.128684	0.5133	839	-0.0024808	0.0005339	4.01e-06	0.0001011
RALGDS	5900	ILMN_1699856	turquoise	1264	0.0049402	0.0009124	7.48e-08	0.135579	0.162971	1.12e-06	614	0.005385	0.0013236	5.5e-05	0.0006222	650	0.0052474	0.0013625	0.0001319	0.0018529	272	0.003002	0.0020437	0.143727	0.469836	590	0.0060257	0.0014477	3.74e-05	0.0001879	402	0.0045023	0.0015235	0.0033845	0.18254	839	0.0054937	0.0011814	3.95e-06	0.0001011
TIMM8B	26521	ILMN_1738938	turquoise	1264	-0.0051804	0.0008775	4.69e-09	-0.161639	-0.177237	1.48e-07	614	-0.0058045	0.0012762	6.81e-06	0.0001857	650	-0.0050644	0.0012989	0.000109	0.0016672	272	-0.0029851	0.0017949	0.0981641	0.422073	590	-0.007175	0.0015184	3.03e-06	3.81e-05	402	-0.0027953	0.0013372	0.037467	0.381311	839	-0.0051887	0.0011171	4.04e-06	0.0001013
SIVA	10572	ILMN_1696046		1264	-0.0040391	0.0007124	1.81e-08	-0.141903	-0.170261	3.96e-07	614	-0.0036475	0.0010284	0.0004268	0.0023593	650	-0.0044645	0.0010615	3.05e-05	0.0008376	272	-0.0023389	0.0015433	0.131546	0.460315	590	-0.0044828	0.001123	7.6e-05	0.000306	402	-0.0035302	0.0013059	0.0072781	0.235944	839	-0.0042891	0.0009235	4.06e-06	0.0001013
CINP	51550	ILMN_1765257	turquoise	1264	-0.0052909	0.0010185	2.42e-07	-0.128988	-0.15658	2.55e-06	614	-0.0054776	0.0014681	0.0002126	0.0014742	650	-0.0053278	0.001497	0.0004055	0.00333	272	-0.003779	0.0026796	0.160312	0.481915	590	-0.0064992	0.0014883	1.55e-05	0.0001048	402	-0.0039201	0.001828	0.0328299	0.372148	839	-0.0059594	0.0012839	4.1e-06	0.000102
PPIH	10465	ILMN_1801913	turquoise	1264	-0.0028302	0.0006255	6.67e-06	-0.129329	-0.136687	3.14e-05	614	-0.0034932	0.0009229	0.0001725	0.0012728	650	-0.0024996	0.0009105	0.0062482	0.0177642	272	-0.0031499	0.0013344	0.0194031	0.289966	590	-0.0044278	0.0010415	2.56e-05	0.0001456	402	-0.000224	0.0009967	0.822332	0.791086	839	-0.0037006	0.0007977	4.16e-06	0.0001029
COX6A1	1337	ILMN_1783636	blue	1264	-0.0029421	0.0005499	1.06e-07	-0.141848	-0.160992	1.45e-06	614	-0.0032297	0.0007998	6.24e-05	0.0006753	650	-0.0029401	0.0007947	0.0002386	0.0024593	272	-0.0008181	0.0010875	0.452914	0.639978	590	-0.0044338	0.0009141	1.68e-06	2.68e-05	402	-0.0015596	0.000936	0.096756	0.477702	839	-0.0033227	0.0007168	4.23e-06	0.000104
SGSM2	9905	ILMN_1779171	turquoise	1264	0.006657	0.0012574	1.43e-07	0.148388	0.159205	1.78e-06	614	0.008345	0.0017416	2.19e-06	9.74e-05	650	0.0059994	0.0019074	0.0017522	0.0080421	272	0.0052921	0.0027042	0.0520146	0.356878	590	0.0100852	0.0019654	4.21e-07	1.16e-05	402	0.0028756	0.002305	0.213216	0.582814	839	0.0076468	0.0016506	4.28e-06	0.0001041
DGKD	8527	ILMN_1765326		1264	0.0058113	0.0011	1.52e-07	0.143373	0.159208	1.85e-06	614	0.006844	0.001626	3.05e-05	0.0004242	650	0.0052677	0.0015952	0.0010238	0.0057028	272	0.002518	0.0024642	0.308347	0.571064	590	0.0087468	0.0016641	2.23e-07	8.22e-06	402	0.0033954	0.0020742	0.102734	0.485542	839	0.0063752	0.0013764	4.3e-06	0.0001041
MRPL41	64975	ILMN_1705464		1264	-0.0033267	0.0007278	5.39e-06	-0.124165	-0.137742	2.68e-05	614	-0.002659	0.0010667	0.0129981	0.0247457	650	-0.0039468	0.0010538	0.0001997	0.0022528	272	-0.0033983	0.0021126	0.109606	0.437137	590	-0.0044768	0.0011282	8.36e-05	0.0003279	402	-0.0011307	0.001138	0.321262	0.643207	839	-0.004327	0.0009337	4.26e-06	0.0001041
MAFG	4097	ILMN_2412761	brown	1264	0.0033005	0.0008435	9.65e-05	0.11315	0.118495	0.0002482	614	0.0043669	0.0012377	0.0004572	0.0024779	650	0.0026048	0.0012274	0.0342837	0.054261	272	-0.000791	0.0021502	0.713432	0.717789	590	0.00455	0.0012472	0.0002937	0.0008043	402	0.003191	0.0016854	0.0593229	0.423985	839	0.0047434	0.0010239	4.29e-06	0.0001041
PCSK5	5125	ILMN_1767934	turquoise	1264	0.0063038	0.0010746	5.83e-09	0.173862	0.175781	1.7e-07	614	0.0053283	0.0015488	0.00063	0.0030925	650	0.0081101	0.0016069	6.18e-07	9.85e-05	272	0.0065217	0.0023916	0.0070756	0.251998	590	0.0073694	0.0017227	2.29e-05	0.0001348	402	0.0036058	0.0019054	0.0594459	0.42409	839	0.0064532	0.0013938	4.34e-06	0.0001046
TLR10	81793	ILMN_1719905		1264	-0.0063814	0.0011382	2.59e-08	-0.168622	-0.168159	4.99e-07	614	-0.0067423	0.0017093	9.15e-05	0.0008493	650	-0.0064952	0.0016414	8.62e-05	0.0014894	272	-0.0062497	0.0028399	0.0291307	0.322836	590	-0.0082259	0.0017196	2.31e-06	3.18e-05	402	-0.0036426	0.0020926	0.0828028	0.462547	839	-0.0066008	0.0014277	4.48e-06	0.0001075
C1ORF162	128346	ILMN_1754894		1264	0.0036123	0.0005664	2.61e-10	0.202938	0.19084	1.8e-08	614	0.003883	0.0008259	3.35e-06	0.0001258	650	0.0035987	0.0008298	1.73e-05	0.0006209	272	0.002153	0.0014752	0.146329	0.471408	590	0.0051342	0.0008716	7.3e-09	1.33e-06	402	0.0013286	0.0009696	0.171666	0.553178	839	0.0033976	0.0007359	4.61e-06	0.0001085
SPHK1	8877	ILMN_2357134		1264	-0.0065048	0.0010985	4.21e-09	-0.174276	-0.177636	1.41e-07	614	-0.006521	0.0015999	5.34e-05	0.0006101	650	-0.007034	0.0016073	1.45e-05	0.0005801	272	-0.0092955	0.0030788	0.0029326	0.221429	590	-0.0072819	0.0015754	4.9e-06	5e-05	402	-0.0043858	0.0019576	0.0258302	0.343711	839	-0.0062482	0.001353	4.59e-06	0.0001085
PSRC1	84722	ILMN_1671843		1264	-0.0055635	0.000959	8.5e-09	-0.156388	-0.174384	2.25e-07	614	-0.0038134	0.0014332	0.008048	0.017606	650	-0.0074253	0.0013726	9.55e-08	3.2e-05	272	-0.0080642	0.0022926	0.0005611	0.169683	590	-0.0041997	0.0014171	0.003195	0.0049093	402	-0.0057329	0.0018536	0.0021782	0.164762	839	-0.0054876	0.0011879	4.56e-06	0.0001085
CFLAR	8837	ILMN_1789830	turquoise	1264	0.004688	0.0008616	6.49e-08	0.164639	0.163854	1.02e-06	614	0.0051461	0.0012474	4.34e-05	0.000538	650	0.0050853	0.0012632	6.5e-05	0.0012999	272	0.0059929	0.0021482	0.005889	0.246121	590	0.0053908	0.0013708	9.66e-05	0.0003634	402	0.0025494	0.0013945	0.0685486	0.442008	839	0.0050871	0.0011019	4.62e-06	0.0001085
STOML2	30968	ILMN_1663002	blue	1264	-0.0026915	0.0004961	7.04e-08	-0.145584	-0.163189	1.09e-06	614	-0.0026945	0.0007321	0.0002581	0.0016665	650	-0.0030309	0.0007206	3.05e-05	0.0008376	272	-0.0015325	0.0010796	0.157593	0.481083	590	-0.0038702	0.0008356	4.7e-06	4.89e-05	402	-0.0007805	0.0007776	0.316343	0.640419	839	-0.002911	0.0006303	4.58e-06	0.0001085
CREBBP	1387	ILMN_1809583	turquoise	1264	0.0067977	0.0012087	2.34e-08	0.157359	0.169093	4.75e-07	614	0.0076612	0.0017143	9.75e-06	0.0002207	650	0.0069213	0.0018396	0.000187	0.0022131	272	0.0062858	0.0028458	0.028551	0.321606	590	0.0098247	0.0018796	2.59e-07	8.77e-06	402	0.0023535	0.0020616	0.254582	0.606723	839	0.0072767	0.0015778	4.72e-06	0.0001105
BZW2	28969	ILMN_1676548		1264	-0.0029755	0.0004884	1.52e-09	-0.181278	-0.182781	6.72e-08	614	-0.0033475	0.0007305	5.83e-06	0.000174	650	-0.0028377	0.0006964	5.31e-05	0.0011624	272	-0.0020682	0.0012124	0.0898966	0.411122	590	-0.0035537	0.0007037	6.32e-07	1.46e-05	402	-0.0017794	0.0009191	0.0538549	0.416273	839	-0.0028144	0.0006107	4.8e-06	0.0001117
CEP152	22995	ILMN_2199676	turquoise	1264	0.0064607	0.0013044	8.41e-07	0.144411	0.149483	6.71e-06	614	0.0093629	0.0018878	9.72e-07	6.07e-05	650	0.0044182	0.0019281	0.0223257	0.0408766	272	0.0085403	0.003322	0.0110189	0.265103	590	0.0075024	0.0020317	0.0002478	0.0007147	402	0.0058311	0.0022537	0.0101626	0.263676	839	0.0076017	0.0016497	4.81e-06	0.0001117
PRR14	78994	ILMN_1745329	turquoise	1264	0.0052165	0.0008488	1.1e-09	0.17588	0.18392	5.37e-08	614	0.005477	0.0011933	5.63e-06	0.0001699	650	0.0056548	0.0012916	1.44e-05	0.0005801	272	0.0051968	0.0017855	0.004101	0.236566	590	0.0073758	0.0013539	8.22e-08	4.79e-06	402	0.0014141	0.0014428	0.327865	0.645275	839	0.0052228	0.0011345	4.91e-06	0.0001118
WAS	7454	ILMN_1760027	turquoise	1264	0.0043288	0.0007144	1.85e-09	0.17333	0.1817	7.81e-08	614	0.0045884	0.00102	8.54e-06	0.0002044	650	0.0046726	0.0010752	1.66e-05	0.0006132	272	0.0038939	0.0013271	0.0038163	0.23624	590	0.0061199	0.0012157	6.84e-07	1.52e-05	402	0.0010088	0.001141	0.377373	0.671427	839	0.0044074	0.0009568	4.84e-06	0.0001118
U2AF1L2	8233	ILMN_1773868	turquoise	1264	0.0057845	0.0010466	4.03e-08	0.159409	0.166257	6.99e-07	614	0.0079029	0.0014636	1.04e-07	1.64e-05	650	0.0047637	0.0015921	0.0029002	0.0110613	272	0.0074049	0.002442	0.0028142	0.221429	590	0.0076453	0.0016213	3.18e-06	3.92e-05	402	0.0030443	0.0018108	0.0938175	0.472739	839	0.0062834	0.0013647	4.89e-06	0.0001118
STX16	8675	ILMN_1741942		1264	0.0046796	0.0008964	2.12e-07	0.150959	0.15695	2.32e-06	614	0.0062755	0.0012189	3.79e-07	3.4e-05	650	0.0038722	0.0013874	0.0054422	0.0162883	272	0.0032821	0.002092	0.118574	0.446756	590	0.0074504	0.0014274	2.69e-07	8.92e-06	402	0.0019809	0.0015718	0.208593	0.579676	839	0.0053856	0.0011694	4.87e-06	0.0001118
POLR2F	5435	ILMN_1745885		1264	-0.0022286	0.0004491	8e-07	-0.128564	-0.149853	6.48e-06	614	-0.0023894	0.0006512	0.0002695	0.0017023	650	-0.0021293	0.0006596	0.0013223	0.0067334	272	8.7e-06	0.0009649	0.992816	0.774067	590	-0.0033586	0.0007208	4.12e-06	4.56e-05	402	-0.0019057	0.0008042	0.0184633	0.307138	839	-0.0026281	0.0005706	4.86e-06	0.0001118
RNF149	284996	ILMN_2112524	turquoise	1264	0.0036058	0.0008399	1.91e-05	0.126985	0.129789	7.12e-05	614	0.0050555	0.0012464	5.8e-05	0.000646	650	0.0027268	0.0012085	0.0244535	0.0434037	272	0.0037485	0.0022059	0.0911186	0.413099	590	0.0041684	0.001226	0.000731	0.001598	402	0.0032378	0.0015925	0.0429579	0.39461	839	0.0048973	0.0010639	4.92e-06	0.0001118
MED20	9477	ILMN_1777526	turquoise	1264	-0.0022666	0.0004632	1.13e-06	-0.135848	-0.14785	8.28e-06	614	-0.0024441	0.0006806	0.0003621	0.0021014	650	-0.002594	0.0006694	0.00012	0.0017541	272	-0.0032068	0.0011031	0.0041435	0.236566	590	-0.0032114	0.0007289	1.3e-05	9.36e-05	402	-0.0010162	0.0008172	0.21469	0.584849	839	-0.0026721	0.0005808	4.97e-06	0.0001126
PRPF19	27339	ILMN_1769545		1264	-0.0025112	0.000494	4.33e-07	-0.143205	-0.153019	4e-06	614	-0.0027449	0.0007508	0.0002835	0.001768	650	-0.0021542	0.0007041	0.0023276	0.0095751	272	-0.0024371	0.0011636	0.037734	0.3381	590	-0.0017874	0.0007428	0.0164955	0.0179106	402	-0.0036019	0.00096	0.0002124	0.0654935	839	-0.0028439	0.0006187	5.08e-06	0.0001142
UBN2	254048	ILMN_3248928	turquoise	1264	0.0047856	0.0009735	1.01e-06	0.138665	0.148318	7.63e-06	614	0.0045109	0.0013486	0.0008852	0.0038743	650	0.0056055	0.0014802	0.00017	0.0021206	272	0.0017485	0.0024064	0.468483	0.648104	590	0.0071944	0.0014999	2.17e-06	3.05e-05	402	0.0028719	0.0017283	0.0976671	0.479949	839	0.0057399	0.0012487	5.07e-06	0.0001142
SRRM2	23524	ILMN_1734602	turquoise	1264	0.0071723	0.0014076	4.07e-07	0.132365	0.153651	3.87e-06	614	0.0073555	0.0018545	8.38e-05	0.0008011	650	0.007979	0.00223	0.0003778	0.0031843	272	0.0058907	0.0031912	0.0666756	0.382359	590	0.0110364	0.0021896	6.63e-07	1.49e-05	402	0.0026089	0.0024654	0.290851	0.626368	839	0.008446	0.0018381	5.11e-06	0.0001146
ZMAT5	55954	ILMN_1745421	turquoise	1264	-0.003284	0.000549	2.94e-09	-0.163414	-0.179585	1.08e-07	614	-0.0039117	0.0008155	2.14e-06	9.65e-05	650	-0.003018	0.0007874	0.0001417	0.001921	272	-0.0018996	0.0013208	0.152235	0.475489	590	-0.0036209	0.0008242	1.38e-05	9.76e-05	402	-0.0033663	0.001049	0.0014821	0.146109	839	-0.0032141	0.0007	5.19e-06	0.0001154
UBE2N	7334	ILMN_1793651	turquoise	1264	-0.0026694	0.0004936	7.75e-08	-0.160395	-0.16272	1.14e-06	614	-0.0035794	0.0007092	6.3e-07	4.51e-05	650	-0.0022798	0.0007332	0.0019744	0.0086193	272	-0.0030571	0.0011347	0.0077793	0.25284	590	-0.0042473	0.0007859	1.03e-07	5.28e-06	402	-0.0002884	0.0008744	0.741774	0.775026	839	-0.0029439	0.000641	5.17e-06	0.0001154
MDH1	4190	ILMN_1656913		1264	-0.0023295	0.0004122	2.01e-08	-0.154625	-0.169718	4.25e-07	614	-0.002508	0.0006201	6.09e-05	0.0006667	650	-0.0025994	0.0005849	1.07e-05	0.0005145	272	-0.0014684	0.0010266	0.154462	0.476969	590	-0.003461	0.0006245	4.97e-08	3.55e-06	402	-0.0004801	0.0007725	0.534769	0.726012	839	-0.0023966	0.0005227	5.34e-06	0.0001184
PHIP	55023	ILMN_1788689		1264	0.0044461	0.0007887	2.17e-08	0.146969	0.169428	4.51e-07	614	0.0050476	0.0011861	2.49e-05	0.0003808	650	0.0043943	0.0011318	0.0001164	0.0017297	272	0.0036672	0.0017621	0.0389455	0.340637	590	0.0059384	0.0013137	7.81e-06	6.57e-05	402	0.0033085	0.0012915	0.0109258	0.268915	839	0.0046457	0.0010145	5.5e-06	0.0001211
HADH2	3028	ILMN_1691926	turquoise	1264	-0.003359	0.0006273	1.04e-07	-0.140226	-0.161083	1.42e-06	614	-0.0040455	0.0008938	7.53e-06	0.0001958	650	-0.0032166	0.0009462	0.0007258	0.0046499	272	-0.0032236	0.0013213	0.0157451	0.278819	590	-0.0041924	0.0009894	2.72e-05	0.0001505	402	-0.0028779	0.0011517	0.0130235	0.279667	839	-0.0036825	0.0008045	5.55e-06	0.0001218
POLR2A	5430	ILMN_1782385		1264	0.0057547	0.001012	1.64e-08	0.153338	0.171051	3.71e-07	614	0.0048788	0.0014128	0.0006013	0.0029983	650	0.0071762	0.0015577	5.12e-06	0.0003333	272	0.0056043	0.0020656	0.0073622	0.251998	590	0.008248	0.0016265	5.69e-07	1.35e-05	402	0.0016487	0.0017244	0.339841	0.652112	839	0.0061711	0.001349	5.62e-06	0.0001225
ANAPC11	51529	ILMN_1722102	blue	1264	-0.0032178	0.0006324	4.22e-07	-0.135973	-0.153301	3.95e-06	614	-0.0028177	0.0009208	0.0023323	0.0075827	650	-0.0037312	0.0009288	6.74e-05	0.0013174	272	-0.001541	0.0013904	0.269327	0.552259	590	-0.0051	0.0010317	1.07e-06	1.95e-05	402	-0.0011567	0.0010567	0.274594	0.617883	839	-0.0036617	0.0008003	5.6e-06	0.0001225
ADD3	120	ILMN_2311278		1264	0.0034413	0.0005619	1.25e-09	0.171465	0.183281	5.98e-08	614	0.0034204	0.0008807	0.0001167	0.0009909	650	0.0032684	0.0007726	2.75e-05	0.0007966	272	0.0023811	0.001369	0.0838107	0.403203	590	0.0034579	0.0008888	0.0001143	0.0004103	402	0.0034665	0.0010502	0.0010858	0.14351	839	0.0033062	0.0007231	5.67e-06	0.0001232
ZNF649	65251	ILMN_1699249		1264	-0.0063129	0.0009314	1.95e-11	-0.185096	-0.202404	2.37e-09	614	-0.0082659	0.001321	8.48e-10	4.91e-07	650	-0.004702	0.0013964	0.0008143	0.0049672	272	-0.0085341	0.0023324	0.0003393	0.150366	590	-0.0073042	0.00143	4.74e-07	1.24e-05	402	-0.0048071	0.0016657	0.0041984	0.199583	839	-0.0054172	0.0011863	5.83e-06	0.000125
GEMIN6	79833	ILMN_1707484	blue	1264	-0.0040441	0.0006898	5.95e-09	-0.157409	-0.175993	1.71e-07	614	-0.0042168	0.0009763	1.89e-05	0.0003236	650	-0.004498	0.0010246	1.37e-05	0.0005699	272	-0.0034798	0.0014222	0.0154468	0.278229	590	-0.0062855	0.0011905	1.98e-07	7.69e-06	402	-0.0015541	0.0010897	0.154925	0.538481	839	-0.0040819	0.0008937	5.81e-06	0.000125
SSH2	85464	ILMN_1672834		1264	0.0057742	0.001077	9.98e-08	0.171431	0.161319	1.38e-06	614	0.0068681	0.001533	9.26e-06	0.0002143	650	0.0052286	0.0015955	0.0011175	0.006028	272	0.0030537	0.0022403	0.174689	0.496653	590	0.0083478	0.0016835	9.91e-07	1.87e-05	402	0.0022541	0.0020578	0.27425	0.617685	839	0.0063339	0.0013866	5.79e-06	0.000125
PI4KAP2	375133	ILMN_1655126	turquoise	1264	0.0051309	0.001021	5.83e-07	0.142182	0.15157	5.1e-06	614	0.0057056	0.001412	6.17e-05	0.0006718	650	0.0052849	0.0015534	0.0007188	0.004626	272	0.0036449	0.0024675	0.14152	0.469421	590	0.0070027	0.00165	2.64e-05	0.0001479	402	0.0033237	0.0017195	0.054225	0.418059	839	0.0059607	0.0013049	5.79e-06	0.000125
SPIRE1	56907	ILMN_1757845		1264	0.006103	0.0010611	1.13e-08	0.176248	0.172624	2.83e-07	614	0.0071896	0.0016372	1.38e-05	0.0002692	650	0.0042444	0.001474	0.0041427	0.013754	272	0.0078763	0.0027478	0.0046862	0.238598	590	0.0036692	0.0015727	0.0200634	0.0208961	402	0.0070988	0.0019385	0.0002978	0.0758608	839	0.005913	0.0012953	5.88e-06	0.0001255
DIABLO	56616	ILMN_2310589	turquoise	1264	-0.0021835	0.0004123	1.42e-07	-0.148588	-0.159497	1.77e-06	614	-0.0024177	0.0005871	4.48e-05	0.0005451	650	-0.0021153	0.0006238	0.0007484	0.0047402	272	-0.0015875	0.000987	0.109639	0.437137	590	-0.0030575	0.0006366	2.1e-06	3.01e-05	402	-0.0006638	0.0006798	0.329705	0.646141	839	-0.0023787	0.0005212	5.91e-06	0.0001259
ASMTL	8623	ILMN_1689786		1264	-0.0044976	0.0008388	9.97e-08	-0.160635	-0.161507	1.38e-06	614	-0.0053016	0.0011983	1.19e-05	0.0002462	650	-0.0034844	0.0012383	0.0050763	0.0156762	272	-0.0014517	0.0022161	0.513314	0.662714	590	-0.0067282	0.0012365	8.51e-08	4.79e-06	402	-0.0042163	0.0014373	0.0036211	0.186344	839	-0.0047687	0.0010455	5.97e-06	0.0001263
NHP2L1	4809	ILMN_1697614		1264	-0.0034368	0.0006487	1.4e-07	-0.156512	-0.159319	1.75e-06	614	-0.0034167	0.0009401	0.0003077	0.0018605	650	-0.0040973	0.0009478	1.84e-05	0.0006412	272	-0.0035258	0.0014674	0.0173658	0.285026	590	-0.0049966	0.0010355	1.89e-06	2.82e-05	402	-0.0018522	0.0011564	0.110314	0.494741	839	-0.0036497	0.0008001	5.97e-06	0.0001263
KIFC2	90990	ILMN_1803018	turquoise	1264	0.0069816	0.001411	8.62e-07	0.132154	0.149019	6.8e-06	614	0.0094586	0.0019611	1.88e-06	8.96e-05	650	0.0053738	0.00214	0.0123302	0.0276714	272	0.0048659	0.0033806	0.151919	0.475489	590	0.0094538	0.0021724	1.66e-05	0.0001091	402	0.005202	0.0024796	0.0367892	0.379883	839	0.0083226	0.0018251	6.01e-06	0.0001267
SH3TC1	54436	ILMN_1756595	turquoise	1264	0.0050744	0.0008523	3.49e-09	0.174444	0.178668	1.23e-07	614	0.0053647	0.0012472	2.05e-05	0.0003397	650	0.0049115	0.0012353	7.98e-05	0.001433	272	0.0034627	0.0021277	0.105535	0.433056	590	0.0070864	0.0013034	8.7e-08	4.81e-06	402	0.0024762	0.0015314	0.107001	0.491376	839	0.0048913	0.0010739	6.16e-06	0.000128
PATL1	219988	ILMN_1680782	turquoise	1264	0.0057611	0.0010261	2.47e-08	0.157404	0.168858	4.92e-07	614	0.0064802	0.0014367	8.08e-06	0.0002003	650	0.0059243	0.0015752	0.0001881	0.0022131	272	0.003355	0.0022835	0.143641	0.469836	590	0.0087787	0.0016691	2.19e-07	8.22e-06	402	0.0028994	0.0015676	0.0654004	0.434095	839	0.0062394	0.0013699	6.16e-06	0.000128
PNO1	56902	ILMN_1753607	turquoise	1264	-0.0038352	0.000734	2.07e-07	-0.132636	-0.157234	2.28e-06	614	-0.0043379	0.0011082	0.0001033	0.0009155	650	-0.0039506	0.0010483	0.0001826	0.002193	272	-0.0038734	0.0017207	0.0256876	0.313551	590	-0.0053953	0.0011917	7.57e-06	6.45e-05	402	-0.001598	0.0012407	0.198807	0.573607	839	-0.0041598	0.0009135	6.18e-06	0.000128
TOMM5	401505	ILMN_1808661		1264	-0.0046759	0.0010041	3.59e-06	-0.132393	-0.140689	1.99e-05	614	-0.0045944	0.00144	0.00151	0.0055721	650	-0.0054286	0.0014959	0.0003121	0.0028454	272	-0.0087911	0.002546	0.0007029	0.169683	590	-0.0040586	0.0015547	0.0093249	0.0114599	402	-0.0022835	0.0016466	0.166592	0.548636	839	-0.0059048	0.0012962	6.14e-06	0.000128
FGFBP2	83888	ILMN_1761945		1264	0.0067153	0.0014946	7.74e-06	0.0800672	0.136058	3.52e-05	614	0.0088937	0.002111	2.99e-05	0.0004216	650	0.005354	0.0022274	0.0165689	0.0334532	272	0.0065458	0.0040113	0.104599	0.431247	590	0.0075264	0.002099	0.0003712	0.0009682	402	0.0066459	0.0027394	0.0158816	0.293861	839	0.008374	0.001839	6.19e-06	0.000128
C12ORF45	121053	ILMN_1728435		1264	-0.0050625	0.0009353	7.56e-08	-0.150802	-0.162912	1.13e-06	614	-0.0064287	0.0013272	1.71e-06	8.34e-05	650	-0.0044671	0.0014002	0.001505	0.0072766	272	-0.0024755	0.0022307	0.268695	0.552171	590	-0.0076854	0.0014458	1.64e-07	7.09e-06	402	-0.0017637	0.0015644	0.260516	0.610271	839	-0.0054748	0.0012027	6.23e-06	0.0001283
TNRC6B	23112	ILMN_1726786		1264	0.0057075	0.0011466	7.41e-07	0.144472	0.150043	6.11e-06	614	0.0057553	0.001699	0.0007617	0.0035059	650	0.006313	0.0016734	0.0001797	0.002193	272	0.0035459	0.0022282	0.113422	0.44095	590	0.0088834	0.001847	2.03e-06	2.97e-05	402	0.0016219	0.0021847	0.458472	0.699577	839	0.006614	0.0014535	6.29e-06	0.0001291
LRCH4	4034	ILMN_1654518	turquoise	1264	0.0132815	0.0025499	2.25e-07	0.151334	0.156833	2.43e-06	614	0.0151712	0.0034562	1.39e-05	0.00027	650	0.0133795	0.0039606	0.0007831	0.0048864	272	0.0123131	0.0061102	0.0454909	0.348475	590	0.0173965	0.0039673	1.43e-05	9.96e-05	402	0.010704	0.004571	0.0198779	0.316655	839	0.0146217	0.0032148	6.34e-06	0.0001299
FBXO34	55030	ILMN_1765060		1264	0.0037801	0.000615	1.09e-09	0.169786	0.184245	5.37e-08	614	0.0034316	0.0008823	0.0001141	0.0009812	650	0.004219	0.0009217	5.87e-06	0.0003546	272	0.0047997	0.0014526	0.0011652	0.18521	590	0.0031428	0.0009355	0.0008439	0.0017857	402	0.0042016	0.001119	0.0002101	0.0654935	839	0.0035497	0.0007806	6.37e-06	0.00013
OSTC	58505	ILMN_1776005	blue	1264	-0.0031488	0.0005541	1.68e-08	-0.151046	-0.170862	3.74e-07	614	-0.0033384	0.0007929	3.03e-05	0.0004242	650	-0.0034173	0.0008133	3.11e-05	0.0008394	272	-0.0008285	0.0012428	0.505915	0.660577	590	-0.0050358	0.0008717	1.38e-08	1.74e-06	402	-0.0015173	0.0009177	0.0993323	0.483176	839	-0.0032407	0.0007132	6.47e-06	0.0001317
ARHGAP24	83478	ILMN_1801833		1264	0.0047944	0.0008569	2.76e-08	0.166651	0.167993	5.22e-07	614	0.0065653	0.0012282	1.38e-07	1.8e-05	650	0.0037973	0.0012505	0.0025092	0.010099	272	0.0012262	0.0023508	0.602637	0.690988	590	0.0055543	0.0011998	4.74e-06	4.91e-05	402	0.0052759	0.0016489	0.0015301	0.147068	839	0.0049013	0.0010791	6.53e-06	0.0001324
SNRPC	6631	ILMN_2086064	turquoise	1264	-0.0026664	0.0005075	1.77e-07	-0.150468	-0.158175	2.06e-06	614	-0.0037174	0.0007513	1.03e-06	6.1e-05	650	-0.0020173	0.0007222	0.0054026	0.0162058	272	-0.0011111	0.0012193	0.363474	0.601135	590	-0.0036165	0.0007896	5.94e-06	5.61e-05	402	-0.0020807	0.0009387	0.027437	0.350882	839	-0.0028537	0.0006286	6.59e-06	0.0001324
CHES1	1112	ILMN_2106902		1264	0.0035872	0.0006948	2.87e-07	0.144971	0.155618	2.95e-06	614	0.0030676	0.0009725	0.001707	0.0061012	650	0.004347	0.0010546	4.36e-05	0.0010169	272	0.0032273	0.001542	0.0378727	0.3381	590	0.0056	0.0011045	5.72e-07	1.35e-05	402	0.0006492	0.0011759	0.581318	0.740112	839	0.004131	0.0009099	6.59e-06	0.0001324
C17ORF100	388327	ILMN_3237452		1264	-0.0039151	0.0007939	9.36e-07	-0.133273	-0.148489	7.16e-06	614	-0.0043742	0.0011441	0.0001485	0.0011514	650	-0.0035607	0.0011527	0.0021127	0.0090004	272	-0.0018981	0.0017991	0.292949	0.566479	590	-0.0059252	0.0011799	7.27e-07	1.57e-05	402	-0.002652	0.0016028	0.0991039	0.48276	839	-0.0045443	0.0010008	6.57e-06	0.0001324
EBPL	84650	ILMN_1805922		1264	-0.005428	0.0010716	4.75e-07	-0.146695	-0.152599	4.31e-06	614	-0.0050405	0.0015638	0.0013505	0.0051963	650	-0.0061483	0.00153	6.7e-05	0.0013174	272	-0.0068692	0.0023934	0.0046357	0.238598	590	-0.0060377	0.0016977	0.0004139	0.0010465	402	-0.003116	0.0018146	0.0870351	0.4654	839	-0.0063221	0.0013941	6.75e-06	0.0001348
DBR1	51163	ILMN_2226314	turquoise	1264	-0.0035129	0.0006744	2.25e-07	-0.153028	-0.156758	2.43e-06	614	-0.0041749	0.0009774	2.33e-05	0.0003673	650	-0.0034819	0.0010105	0.0006143	0.0042192	272	-0.0073604	0.0016233	1.1e-05	0.0224783	590	-0.0032399	0.0010351	0.0018551	0.0032488	402	-0.0020555	0.0012934	0.113123	0.494742	839	-0.0039137	0.0008636	6.84e-06	0.0001361
CCDC132	55610	ILMN_1716342		1264	-0.00276	0.0005657	1.22e-06	-0.132156	-0.147244	8.71e-06	614	-0.0024707	0.0008885	0.0056322	0.0138731	650	-0.0036259	0.0007748	3.64e-06	0.0002839	272	-0.0027777	0.0013169	0.0364146	0.337817	590	-0.003941	0.0009332	2.89e-05	0.0001571	402	-0.0012611	0.000902	0.16315	0.545456	839	-0.0030016	0.0006629	6.96e-06	0.0001374
ATP5J2	9551	ILMN_2310621	blue	1264	-0.0027587	0.0005859	2.8e-06	-0.117857	-0.142175	1.63e-05	614	-0.0031817	0.0008383	0.0001657	0.0012327	650	-0.0025003	0.0008761	0.0044881	0.0145153	272	-0.002249	0.0018241	0.219343	0.522231	590	-0.0037082	0.0007841	2.98e-06	3.79e-05	402	-2.54e-05	0.0009818	0.979415	0.819237	839	-0.003322	0.0007335	6.94e-06	0.0001374
MIR21	406991	ILMN_3310840		1264	0.0045717	0.0013644	0.0008327	0.111736	0.101495	0.0014044	614	0.0025336	0.0020494	0.216956	0.18235	650	0.0067653	0.0019401	0.0005289	0.0038863	272	0.0014545	0.0031448	0.644321	0.702246	590	0.0077328	0.0020215	0.0001481	0.0004904	402	0.0019133	0.0026721	0.474546	0.704851	839	0.0076161	0.001682	6.97e-06	0.0001374
MRPS33	51650	ILMN_1741264	blue	1264	-0.0044562	0.0006888	1.45e-10	-0.182835	-0.19366	1.19e-08	614	-0.0049992	0.000987	5.77e-07	4.5e-05	650	-0.0046744	0.0010225	6.02e-06	0.0003603	272	-0.0029317	0.0013254	0.0283292	0.321606	590	-0.006276	0.0011701	1.28e-07	5.97e-06	402	-0.0015518	0.0011249	0.168812	0.550222	839	-0.0040333	0.0008911	7.02e-06	0.000138
DUSP28	285193	ILMN_1741780		1264	-0.003425	0.00056	1.31e-09	-0.172006	-0.183643	6.12e-08	614	-0.0035022	0.000847	4.17e-05	0.0005222	650	-0.0033138	0.000807	4.65e-05	0.0010493	272	-0.0022273	0.0014259	0.120168	0.449499	590	-0.0042115	0.0008303	5.65e-07	1.35e-05	402	-0.0028181	0.0010153	0.0058731	0.223532	839	-0.003133	0.0006924	7.07e-06	0.000138
FUCA1	2517	ILMN_1752728		1264	-0.0040202	0.0008465	2.3e-06	-0.148413	-0.14341	1.4e-05	614	-0.0057583	0.001204	2.29e-06	9.81e-05	650	-0.0025488	0.0012479	0.0415996	0.0619206	272	-0.0049323	0.002044	0.0169019	0.285026	590	-0.0041206	0.0012805	0.0013799	0.0026017	402	-0.0046517	0.0015153	0.0023462	0.165991	839	-0.0048421	0.0010699	7.04e-06	0.000138
SSR2	6746	ILMN_1783226		1264	-0.0033444	0.0005333	5.08e-10	-0.179516	-0.187766	3.03e-08	614	-0.0037147	0.0007763	2.25e-06	9.81e-05	650	-0.0032871	0.0007811	3.02e-05	0.0008376	272	-0.0022801	0.0013017	0.0816734	0.401621	590	-0.0042477	0.0007968	1.52e-07	6.79e-06	402	-0.0024716	0.0009807	0.012269	0.278312	839	-0.0030569	0.0006757	7.1e-06	0.0001382
USP42	84132	ILMN_2115696	turquoise	1264	0.0053074	0.0008579	8.56e-10	0.186398	0.185352	4.52e-08	614	0.0051136	0.0012334	3.98e-05	0.0005041	650	0.0059891	0.0012733	3.26e-06	0.0002697	272	0.0040171	0.0019801	0.0440797	0.348209	590	0.0067242	0.0013789	1.48e-06	2.42e-05	402	0.0028178	0.0014224	0.0485421	0.406243	839	0.0050966	0.0011285	7.36e-06	0.000141
DRG1	4733	ILMN_1658259	turquoise	1264	-0.0024851	0.0004942	5.72e-07	-0.141817	-0.151591	5.02e-06	614	-0.0021101	0.0007399	0.0045262	0.0119051	650	-0.0033039	0.0007157	4.91e-06	0.0003292	272	-0.0019679	0.000976	0.0453717	0.348466	590	-0.0032474	0.0008254	9.59e-05	0.0003624	402	-0.0014735	0.0008186	0.0729269	0.44646	839	-0.0028567	0.0006322	7.28e-06	0.000141
RFX5	5993	ILMN_1741200		1264	0.0030034	0.0006222	1.57e-06	0.131839	0.146012	1.05e-05	614	0.0035864	0.000916	0.0001029	0.0009136	650	0.0025932	0.0009014	0.0041786	0.0138211	272	0.0007581	0.0013449	0.573735	0.680721	590	0.00445	0.000976	6.55e-06	5.95e-05	402	0.0026586	0.0011713	0.0239542	0.336877	839	0.0035058	0.0007762	7.34e-06	0.000141
SNRPB	6628	ILMN_1799103	blue	1264	-0.0023004	0.0004904	3.05e-06	-0.12257	-0.141392	1.74e-05	614	-0.0021414	0.0007122	0.0027759	0.0085038	650	-0.0027076	0.0007184	0.0001824	0.002193	272	-0.0011804	0.0011715	0.315106	0.573265	590	-0.0033795	0.0007755	1.61e-05	0.0001073	402	-0.0010703	0.0008511	0.209583	0.580374	839	-0.0027538	0.0006098	7.38e-06	0.000141
C12ORF62	84987	ILMN_1804656	blue	1264	-0.0047334	0.0008304	1.52e-08	-0.151239	-0.171215	3.5e-07	614	-0.004391	0.0011737	0.0002045	0.0014335	650	-0.0054111	0.0012564	1.97e-05	0.0006596	272	-0.0030874	0.00161	0.0568633	0.365159	590	-0.0071019	0.0014466	1.26e-06	2.19e-05	402	-0.0015594	0.0013082	0.234265	0.595198	839	-0.0049214	0.0010904	7.45e-06	0.0001421
GON4L	54856	ILMN_1661138	turquoise	1264	0.0066356	0.0012115	5.31e-08	0.151226	0.164737	8.73e-07	614	0.0084639	0.0016763	6.25e-07	4.51e-05	650	0.0054517	0.0018695	0.0036934	0.0127578	272	0.0071951	0.0027276	0.009132	0.258317	590	0.008659	0.0019023	6.77e-06	6.04e-05	402	0.0036765	0.0020661	0.0762282	0.451761	839	0.007054	0.0015634	7.5e-06	0.0001425
PIK4CA	5297	ILMN_1655177	turquoise	1264	0.0050921	0.0009072	2.49e-08	0.158492	0.168676	4.92e-07	614	0.0052215	0.0012577	3.89e-05	0.0004949	650	0.0053155	0.0013829	0.0001359	0.0018857	272	0.0044158	0.0019216	0.0228013	0.303278	590	0.0074015	0.0014648	6.23e-07	1.45e-05	402	0.0018541	0.0015067	0.219489	0.588701	839	0.0053505	0.0011868	7.62e-06	0.0001445
ZMIZ2	83637	ILMN_1760718	turquoise	1264	0.0061843	0.0011249	4.74e-08	0.147737	0.165421	8.06e-07	614	0.0067611	0.0015897	2.52e-05	0.000381	650	0.0063846	0.0017025	0.0001961	0.0022444	272	0.0051881	0.0025695	0.0450786	0.348284	590	0.0085648	0.0017084	7.58e-07	1.61e-05	402	0.0050435	0.0019506	0.0102125	0.263676	839	0.0065262	0.0014488	7.76e-06	0.0001465
INTS3	65123	ILMN_1756086	turquoise	1264	0.0036501	0.0007374	8.54e-07	0.1381	0.149318	6.76e-06	614	0.0044649	0.0010515	2.6e-05	0.0003879	650	0.0037091	0.001083	0.0006627	0.0044273	272	0.0019533	0.0015174	0.199773	0.509551	590	0.0061725	0.0011785	2.45e-07	8.46e-06	402	0.0012079	0.0013841	0.383559	0.673264	839	0.0042488	0.0009433	7.77e-06	0.0001465
ZFP36L2	678	ILMN_2150258	turquoise	1264	0.0062677	0.0010689	5.91e-09	0.162704	0.176005	1.71e-07	614	0.0050879	0.0015232	0.0009001	0.0039237	650	0.0081207	0.0016129	6.56e-07	0.0001015	272	0.0065048	0.0021933	0.0034617	0.229052	590	0.0071967	0.0017917	6.87e-05	0.0002843	402	0.0035141	0.0016638	0.0355379	0.379883	839	0.00642	0.0014267	7.93e-06	0.0001481
C20ORF52	140823	ILMN_1801633	blue	1264	-0.0032032	0.0005607	1.42e-08	-0.157839	-0.171503	3.34e-07	614	-0.0035023	0.000817	2.18e-05	0.0003537	650	-0.0031946	0.000818	0.0001062	0.0016458	272	-0.0020827	0.0011771	0.0786468	0.399746	590	-0.0052783	0.000899	8.14e-09	1.38e-06	402	-0.0005638	0.0009772	0.564451	0.735412	839	-0.0032492	0.000722	7.9e-06	0.0001481
BAZ1A	11177	ILMN_1742230	turquoise	1264	0.0055883	0.0010225	5.67e-08	0.16138	0.16442	9.25e-07	614	0.0065206	0.0014592	9.76e-06	0.0002207	650	0.0051462	0.0015192	0.0007578	0.0047842	272	0.0059269	0.0020564	0.0044689	0.238598	590	0.00677	0.0017172	9.28e-05	0.000354	402	0.0038904	0.0016114	0.0163902	0.296277	839	0.0059793	0.0013288	7.93e-06	0.0001481
IER3IP1	51124	ILMN_1763539	blue	1264	-0.0039198	0.00062	3.68e-10	-0.196411	-0.189249	2.44e-08	614	-0.0048457	0.0009181	1.96e-07	2.2e-05	650	-0.0033608	0.0009074	0.0002347	0.0024493	272	-0.0044407	0.0013838	0.0015966	0.21034	590	-0.0051974	0.0010004	3.04e-07	9.64e-06	402	-0.000741	0.0010842	0.49488	0.713158	839	-0.0035075	0.0007799	8.02e-06	0.0001492
TAX1BP1	8887	ILMN_1793118	turquoise	1264	0.0031577	0.0005782	5.79e-08	0.162101	0.164281	9.38e-07	614	0.0041363	0.0008415	1.21e-06	6.81e-05	650	0.0025285	0.0008461	0.0029351	0.0110803	272	0.0037447	0.0011869	0.0019033	0.211426	590	0.0038531	0.0009816	9.94e-05	0.0003712	402	0.0016305	0.0009308	0.0808832	0.458865	839	0.0033902	0.0007539	8.04e-06	0.0001492
ZNF593	51042	ILMN_1703441	turquoise	1264	-0.0049959	0.0008335	2.75e-09	-0.17572	-0.179926	1.03e-07	614	-0.0047507	0.0012041	9.12e-05	0.000847	650	-0.0056774	0.0012397	5.81e-06	0.0003546	272	-0.0042219	0.0018925	0.0270225	0.319554	590	-0.0059172	0.0013768	2.09e-05	0.0001266	402	-0.0033555	0.0014064	0.0176844	0.300778	839	-0.0048223	0.0010737	8.25e-06	0.0001493
FLT3	2322	ILMN_1766363		1264	0.0125683	0.002131	4.84e-09	0.191695	0.177099	1.51e-07	614	0.0139143	0.0031047	9.21e-06	0.0002143	650	0.0114076	0.0031712	0.0003515	0.0030467	272	0.0159109	0.0054684	0.0041123	0.236566	590	0.0156367	0.0031846	1.26e-06	2.19e-05	402	0.0090085	0.0038056	0.018588	0.308243	839	0.0119123	0.0026515	8.19e-06	0.0001493
MRPL33	9553	ILMN_1726417		1264	-0.0032906	0.000563	6.63e-09	-0.166923	-0.175355	1.84e-07	614	-0.0031382	0.0008319	0.0001813	0.00132	650	-0.0036215	0.0008232	1.31e-05	0.0005699	272	-0.0017863	0.0012535	0.156003	0.479374	590	-0.0046305	0.0009359	1.05e-06	1.93e-05	402	-0.001332	0.0009267	0.151715	0.535415	839	-0.0032659	0.000727	8.21e-06	0.0001493
C1QC	714	ILMN_1785902		1264	0.0125525	0.0022144	1.82e-08	0.183615	0.170421	3.96e-07	614	0.0133047	0.0032251	4.34e-05	0.000538	650	0.0108751	0.0032791	0.000974	0.0055313	272	0.0124574	0.0056577	0.029046	0.322836	590	0.0120536	0.0032021	0.0001881	0.0005852	402	0.0158555	0.0043467	0.0003142	0.0760424	839	0.0127757	0.0028421	8.1e-06	0.0001493
NXF1	10482	ILMN_1705783	turquoise	1264	0.0068824	0.0012264	2.51e-08	0.152957	0.168747	4.92e-07	614	0.0082776	0.0017008	1.53e-06	7.68e-05	650	0.0065097	0.0018731	0.000552	0.0039818	272	0.0070566	0.002813	0.0130763	0.27153	590	0.0084071	0.0019245	1.54e-05	0.0001043	402	0.0051795	0.0021554	0.0168946	0.299696	839	0.0072563	0.0016146	8.14e-06	0.0001493
EP300	2033	ILMN_1744665		1264	0.0046706	0.0009052	2.92e-07	0.130194	0.155636	2.97e-06	614	0.0048805	0.0013414	0.000303	0.0018529	650	0.0053363	0.0013296	6.84e-05	0.0013247	272	0.0037719	0.00204	0.0662226	0.381196	590	0.0060263	0.0014813	5.55e-05	0.0002455	402	0.0026414	0.0015186	0.0830373	0.462575	839	0.0051363	0.0011437	8.25e-06	0.0001493
SFRS18	25957	ILMN_3224934	turquoise	1264	0.0075586	0.0014961	5.08e-07	0.134116	0.152208	4.54e-06	614	0.0091863	0.0019941	5.21e-06	0.0001628	650	0.0068902	0.0023082	0.0029655	0.011133	272	0.0073249	0.0034261	0.0339724	0.334844	590	0.0118202	0.0023467	6.74e-07	1.51e-05	402	0.0032628	0.0026863	0.225513	0.592387	839	0.0086255	0.0019202	8.22e-06	0.0001493
C9ORF82	79886	ILMN_1755222		1264	-0.0038292	0.0007739	8.62e-07	-0.128227	-0.149361	6.8e-06	614	-0.0046812	0.0011587	6.19e-05	0.0006723	650	-0.0035612	0.0011083	0.0013919	0.0069661	272	-0.0041248	0.0020217	0.0429016	0.347396	590	-0.0044794	0.0011242	7.83e-05	0.0003118	402	-0.0035779	0.0014498	0.0141744	0.282888	839	-0.0041741	0.0009285	8.08e-06	0.0001493
MTF1	4520	ILMN_1763828	brown	1264	0.0035671	0.000844	2.57e-05	0.125612	0.128158	8.86e-05	614	0.0036207	0.0013145	0.0060964	0.0146934	650	0.0034086	0.0011789	0.0039928	0.0134251	272	-0.0006472	0.0020635	0.754166	0.725841	590	0.0050857	0.0013508	0.0001875	0.0005846	402	0.0028128	0.0014289	0.0499729	0.41026	839	0.0045281	0.0010087	8.32e-06	0.0001502
POP5	51367	ILMN_1687864		1264	-0.0025508	0.0005458	3.31e-06	-0.135321	-0.141137	1.87e-05	614	-0.0022022	0.000784	0.0051663	0.0130384	650	-0.0032122	0.0008101	8.33e-05	0.0014734	272	-0.0016311	0.0012899	0.207801	0.514387	590	-0.0032499	0.0008895	0.0002874	0.0007931	402	-0.0016578	0.0008655	0.0564339	0.422904	839	-0.003096	0.0006905	8.55e-06	0.0001538
TMEM217	221468	ILMN_1756238	turquoise	1264	-0.0038112	0.0008064	2.57e-06	-0.123915	-0.142641	1.53e-05	614	-0.0045164	0.0012084	0.0002075	0.0014502	650	-0.0035995	0.0011548	0.0019256	0.0085007	272	-0.0023072	0.0017881	0.198731	0.509069	590	-0.0056322	0.0013402	3.16e-05	0.0001662	402	-0.0017714	0.0013535	0.19168	0.569225	839	-0.0046648	0.0010408	8.6e-06	0.0001543
EIF1AX	1964	ILMN_1755419		1264	-0.0040466	0.0008105	6.88e-07	-0.124355	-0.150266	5.8e-06	614	-0.0042783	0.0012173	0.0004809	0.0025714	650	-0.004061	0.0011407	0.000404	0.0033255	272	-0.00326	0.0020866	0.120087	0.449499	590	-0.0050498	0.0012629	7.39e-05	0.0002997	402	-0.001973	0.0013268	0.138101	0.521878	839	-0.0044418	0.0009913	8.65e-06	0.0001548
ISCA2	122961	ILMN_2136635	turquoise	1264	-0.0043987	0.0007409	3.85e-09	-0.160327	-0.178124	1.33e-07	614	-0.0047137	0.0011457	4.55e-05	0.000547	650	-0.0043457	0.0010495	4.02e-05	0.0009876	272	-0.0041484	0.0015659	0.0088417	0.25803	590	-0.0059221	0.0012489	2.81e-06	3.62e-05	402	-0.0023847	0.0011698	0.0424052	0.39461	839	-0.0041036	0.0009162	8.72e-06	0.0001552
PRKAG1	5571	ILMN_1751984	turquoise	1264	-0.0032417	0.000577	2.42e-08	-0.150821	-0.169087	4.87e-07	614	-0.0033678	0.0008498	8.49e-05	0.0008103	650	-0.0035643	0.0008409	2.65e-05	0.0007832	272	-0.0011089	0.0012167	0.363403	0.601135	590	-0.0047393	0.0009217	3.99e-07	1.11e-05	402	-0.0021482	0.0010226	0.036539	0.379883	839	-0.0033842	0.0007557	8.75e-06	0.0001552
C21ORF66	94104	ILMN_1682896	turquoise	1264	0.0061091	0.0013051	3.2e-06	0.130375	0.141184	1.82e-05	614	0.0077354	0.0018696	4.13e-05	0.0005188	650	0.0056321	0.0019309	0.0036849	0.0127417	272	0.0064043	0.0030078	0.0347044	0.335835	590	0.0069382	0.0020149	0.0006253	0.0014179	402	0.0064073	0.0023355	0.0064617	0.226766	839	0.0075411	0.0016835	8.7e-06	0.0001552
RERE	473	ILMN_1802380	turquoise	1264	0.0054845	0.0011049	7.96e-07	0.142369	0.149782	6.47e-06	614	0.0049175	0.0015519	0.0016254	0.0058914	650	0.0068642	0.0016365	3.21e-05	0.0008568	272	0.0034279	0.0024702	0.167068	0.489403	590	0.0090483	0.0016633	8.57e-08	4.79e-06	402	0.0007694	0.0019889	0.699174	0.765178	839	0.0065732	0.0014682	8.79e-06	0.0001556
WDR51B	282809	ILMN_1667201	turquoise	1264	-0.0027632	0.0005964	4.01e-06	-0.137343	-0.140169	2.16e-05	614	-0.0029693	0.0008481	0.0005055	0.0026495	650	-0.002841	0.0008826	0.0013653	0.0068738	272	-0.002541	0.0013929	0.0698938	0.384603	590	-0.0037408	0.0009563	0.000105	0.0003864	402	-0.0011177	0.0010363	0.281701	0.621319	839	-0.0033372	0.0007456	8.85e-06	0.0001561
MRPL46	26589	ILMN_1722838	blue	1264	-0.0032213	0.0005675	1.74e-08	-0.164331	-0.170516	3.83e-07	614	-0.0031608	0.0008275	0.0001506	0.0011571	650	-0.0038364	0.000816	3.3e-06	0.0002697	272	-0.0035152	0.0011332	0.0022571	0.218562	590	-0.0042196	0.0009686	1.62e-05	0.0001079	402	-0.0012824	0.0009162	0.162671	0.54484	839	-0.0033744	0.0007545	8.98e-06	0.000158
PEPD	5184	ILMN_1717674	turquoise	1264	-0.0022746	0.0004739	1.8e-06	-0.140928	-0.144788	1.15e-05	614	-0.0030704	0.0006492	2.94e-06	0.0001143	650	-0.0020506	0.0007195	0.004543	0.0146575	272	-0.0016991	0.0012138	0.163426	0.486022	590	-0.0022108	0.0007013	0.0017206	0.003085	402	-0.0025861	0.0008778	0.0034839	0.183345	839	-0.0026668	0.0005964	9.04e-06	0.0001586
FAM58A	92002	ILMN_1770623	blue	1264	-0.0034584	0.0006196	2.97e-08	-0.164001	-0.167784	5.51e-07	614	-0.0035658	0.0009154	0.0001115	0.0009682	650	-0.0036156	0.0009189	9.44e-05	0.0015467	272	-0.0023593	0.0014168	0.0977508	0.421255	590	-0.0053113	0.0009943	1.44e-07	6.53e-06	402	-0.0012751	0.0010032	0.204753	0.576434	839	-0.0036217	0.0008106	9.16e-06	0.0001602
SNRPF	6636	ILMN_2067370	blue	1264	-0.0024985	0.0004547	4.81e-08	-0.164988	-0.165118	8.09e-07	614	-0.0029662	0.0006474	5.84e-06	0.000174	650	-0.0024894	0.0006596	0.0001786	0.0021921	272	-0.0020156	0.001049	0.0563682	0.364515	590	-0.0035618	0.0007486	2.6e-06	3.46e-05	402	-0.0008521	0.0007382	0.24936	0.604213	839	-0.0025731	0.0005763	9.3e-06	0.0001618
UBLCP1	134510	ILMN_2202481	turquoise	1264	-0.002115	0.0004613	5.05e-06	-0.141446	-0.138542	2.56e-05	614	-0.0022193	0.0006503	0.0006952	0.0033046	650	-0.0026342	0.0006921	0.0001577	0.0020304	272	-0.0011227	0.0009026	0.215322	0.519752	590	-0.0033643	0.0007701	1.54e-05	0.0001043	402	-0.0012669	0.0007653	0.0989246	0.482283	839	-0.0026245	0.0005882	9.43e-06	0.0001636
MRPS23	51649	ILMN_1687359	blue	1264	-0.0044143	0.0006997	4.01e-10	-0.179266	-0.188941	2.51e-08	614	-0.0040706	0.0010086	6.3e-05	0.0006802	650	-0.0051175	0.0010392	1.13e-06	0.0001328	272	-0.0024597	0.0013703	0.0744746	0.392451	590	-0.0060352	0.0011457	2.1e-07	8e-06	402	-0.0032645	0.0012004	0.0069374	0.233684	839	-0.0041302	0.0009261	9.5e-06	0.0001643
SMARCD1	6602	ILMN_1728845		1264	0.0025654	0.0004836	1.36e-07	0.12226	0.159805	1.72e-06	614	0.0026849	0.0007122	0.0001829	0.0013292	650	0.0028086	0.0007055	7.81e-05	0.001423	272	0.0015411	0.0009512	0.10708	0.435543	590	0.0039146	0.000825	2.77e-06	3.58e-05	402	0.0010901	0.0008281	0.189111	0.566623	839	0.0027566	0.0006181	9.52e-06	0.0001643
SNORA70	26778	ILMN_1730773	turquoise	1264	0.0094741	0.0020333	3.54e-06	0.138769	0.140605	1.96e-05	614	0.0111388	0.0027858	7.35e-05	0.0007454	650	0.0092034	0.0031155	0.0032746	0.0118487	272	0.0087314	0.0048235	0.0720639	0.38809	590	0.0131491	0.0031735	4.06e-05	0.0001985	402	0.0067334	0.0036717	0.0677107	0.439011	839	0.0115095	0.0025825	9.65e-06	0.0001661
SS18L2	51188	ILMN_1796407		1264	-0.0024592	0.0004327	1.68e-08	-0.160481	-0.170783	3.74e-07	614	-0.0025394	0.0006249	5.61e-05	0.0006299	650	-0.0026841	0.0006431	3.5e-05	0.0009094	272	-0.002108	0.0007749	0.0072146	0.251998	590	-0.0032458	0.0007299	1.09e-05	8.29e-05	402	-0.0013796	0.0006979	0.049022	0.407742	839	-0.0024686	0.0005547	9.92e-06	0.0001662
BTF3	689	ILMN_2245676		1264	-0.003823	0.0006805	2.43e-08	-0.160562	-0.168764	4.87e-07	614	-0.0047483	0.0010202	4.18e-06	0.0001436	650	-0.0033489	0.0009562	0.0005001	0.0037528	272	-0.0030174	0.0014475	0.0386267	0.340637	590	-0.0050125	0.0010905	5.52e-06	5.35e-05	402	-0.0026754	0.001207	0.0274344	0.350882	839	-0.0038093	0.0008552	9.76e-06	0.0001662
GTF2A2	2958	ILMN_1753719		1264	-0.0021591	0.0003981	7.12e-08	-0.155939	-0.163082	1.1e-06	614	-0.0021264	0.0005711	0.0002193	0.0015026	650	-0.0023569	0.0005947	8.41e-05	0.0014784	272	-0.0012406	0.0009395	0.188463	0.502802	590	-0.0036427	0.0006131	5.47e-09	1.06e-06	402	0.000417	0.0006889	0.545449	0.730126	839	-0.0022849	0.0005128	9.68e-06	0.0001662
C1ORF19	116461	ILMN_1734486	turquoise	1264	-0.0034699	0.0006507	1.17e-07	-0.152655	-0.160636	1.55e-06	614	-0.0033106	0.0009597	0.0006097	0.00302	650	-0.0041869	0.0009556	1.42e-05	0.0005801	272	-0.0027398	0.001562	0.0812562	0.401421	590	-0.0053491	0.0010065	1.65e-07	7.09e-06	402	-0.001713	0.0011617	0.141429	0.524876	839	-0.0037026	0.0008315	9.81e-06	0.0001662
TIMM23	10431	ILMN_1679555		1264	-0.0018167	0.0003469	1.95e-07	-0.15664	-0.157279	2.2e-06	614	-0.0018347	0.0005277	0.0005527	0.002825	650	-0.0020426	0.0004927	3.95e-05	0.0009758	272	-0.0014311	0.000872	0.102615	0.428261	590	-0.0028622	0.0005363	1.47e-07	6.62e-06	402	-0.0004639	0.0006166	0.452446	0.698678	839	-0.001906	0.000428	9.8e-06	0.0001662
PTK2B	2185	ILMN_2330966		1264	0.002938	0.0006102	1.67e-06	0.143611	0.145591	1.09e-05	614	0.0035034	0.0009131	0.0001408	0.0011092	650	0.0022958	0.0008735	0.0088278	0.0222394	272	0.0037667	0.0014356	0.0095002	0.260292	590	0.0036221	0.0009476	0.0001498	0.0004948	402	0.0020996	0.0010914	0.0553707	0.421475	839	0.0034379	0.0007725	9.94e-06	0.0001662
APTX	54840	ILMN_2317348	turquoise	1264	-0.0020196	0.0004296	2.91e-06	-0.124656	-0.14214	1.67e-05	614	-0.0021533	0.0006182	0.0005395	0.0027738	650	-0.0020846	0.0006255	0.0009201	0.0053102	272	-0.0031297	0.0010926	0.0047142	0.238598	590	-0.0027704	0.0006526	2.63e-05	0.0001476	402	-0.0006251	0.0007832	0.425471	0.690807	839	-0.0024255	0.0005445	9.75e-06	0.0001662
PRKRA	8575	ILMN_1758474		1264	-0.0020924	0.000449	3.54e-06	-0.133967	-0.141031	1.96e-05	614	-0.0022328	0.0006356	0.0004833	0.0025745	650	-0.0021929	0.000678	0.0012941	0.0066453	272	-0.0011935	0.0010179	0.24269	0.536	590	-0.00325	0.000677	2.12e-06	3.02e-05	402	-0.0004406	0.000783	0.574055	0.738323	839	-0.0024784	0.0005567	9.84e-06	0.0001662
MRPL47	57129	ILMN_2391522	turquoise	1264	-0.0035684	0.0007761	4.75e-06	-0.12423	-0.139027	2.45e-05	614	-0.0035307	0.0011164	0.0016591	0.0059826	650	-0.0041482	0.0011645	0.0004009	0.0033042	272	-0.0030098	0.0016188	0.0647565	0.379685	590	-0.0063531	0.0012743	8.68e-07	1.75e-05	402	-0.0001471	0.0013027	0.910143	0.810365	839	-0.0044084	0.0009905	9.91e-06	0.0001662
SNORD36C	26813	ILMN_2160160	turquoise	1264	0.0066524	0.0016875	8.57e-05	0.115343	0.119471	0.000226	614	0.0071744	0.0023832	0.0027415	0.0084224	650	0.0064823	0.0025188	0.0103343	0.0246187	272	0.0015229	0.0035348	0.667141	0.706696	590	0.0096621	0.0026304	0.0002668	0.0007563	402	0.0056839	0.0031853	0.0754077	0.449912	839	0.0094637	0.0021263	9.91e-06	0.0001662
SLC9A8	23315	ILMN_1690625	turquoise	1264	0.0041867	0.0010992	0.0001469	0.100861	0.115765	0.000345	614	0.0053873	0.0015494	0.0005515	0.002821	650	0.003036	0.0016719	0.069953	0.0867768	272	0.0002325	0.0025813	0.92835	0.762299	590	0.0061081	0.0017305	0.0004569	0.0011302	402	0.0041418	0.0019624	0.0356713	0.379883	839	0.0060203	0.0013523	9.85e-06	0.0001662
PHF21A	51317	ILMN_1699496		1264	0.0061652	0.0010565	6.98e-09	0.164696	0.175061	1.92e-07	614	0.0070265	0.0015235	5.08e-06	0.0001602	650	0.0062801	0.0015781	7.86e-05	0.0014244	272	0.0054481	0.0021694	0.0129767	0.27153	590	0.0081418	0.0017251	3.12e-06	3.88e-05	402	0.0028615	0.0017233	0.0979167	0.479949	839	0.0062202	0.0013982	1e-05	0.0001663
CRIPAK	285464	ILMN_2140700	turquoise	1264	0.0083233	0.0016263	3.62e-07	0.145887	0.154115	3.56e-06	614	0.0103631	0.0022928	7.75e-06	0.0001959	650	0.0072858	0.00237	0.0022195	0.0093021	272	0.0036711	0.0040302	0.363671	0.601135	590	0.014133	0.0026101	9.78e-08	5.09e-06	402	0.0029004	0.0027762	0.297024	0.629995	839	0.0088649	0.0019926	1e-05	0.0001663
HLA-DPA1	3113	ILMN_1772218		1264	0.004097	0.0008045	4.12e-07	0.158917	0.153613	3.9e-06	614	0.0037056	0.001128	0.001091	0.0044573	650	0.0048921	0.0012278	7.71e-05	0.001423	272	0.0015899	0.0020015	0.428104	0.629378	590	0.0052646	0.0012232	2.04e-05	0.000125	402	0.0025359	0.0015017	0.0923573	0.471075	839	0.0044418	0.0009988	1.01e-05	0.0001664
MAPK8IP3	23162	ILMN_1811574	turquoise	1264	0.0101512	0.0021293	2.11e-06	0.132529	0.143888	1.31e-05	614	0.0128854	0.0029189	1.24e-05	0.0002536	650	0.0086213	0.0032852	0.0089319	0.0223753	272	0.0068601	0.0050264	0.174148	0.49561	590	0.0149005	0.0034441	1.85e-05	0.0001168	402	0.0066211	0.0034807	0.0581437	0.423985	839	0.0120559	0.002711	1.01e-05	0.0001664
ZSWIM6	57688	ILMN_1777061	turquoise	1264	0.0028112	0.000635	1.05e-05	0.1167	0.133717	4.43e-05	614	0.0024934	0.0009415	0.0083481	0.0180856	650	0.0033634	0.000916	0.0002649	0.002618	272	0.0008788	0.0012828	0.494278	0.656477	590	0.0039095	0.0010968	0.0004015	0.0010226	402	0.0017587	0.0010166	0.084712	0.463832	839	0.0037248	0.0008381	1.02e-05	0.0001682
IL1R2	7850	ILMN_1772131		1264	0.0129136	0.0019827	1.1e-10	0.189128	0.194531	9.91e-09	614	0.0109388	0.0027474	7.87e-05	0.0007706	650	0.0147779	0.0030105	1.22e-06	0.0001386	272	0.0212723	0.0048166	1.8e-05	0.027812	590	0.0120581	0.0030754	0.0001013	0.0003771	402	0.0085103	0.0034641	0.0146138	0.284045	839	0.0110324	0.002484	1.03e-05	0.0001689
GZMH	2999	ILMN_1731233		1264	0.0093943	0.0020627	5.81e-06	0.0830547	0.13772	2.83e-05	614	0.0121196	0.0029647	5.08e-05	0.0005852	650	0.0062328	0.0029914	0.0376748	0.0578387	272	0.0013999	0.0054723	0.798401	0.73606	590	0.0106188	0.0031074	0.000687	0.0015234	402	0.0128703	0.0035059	0.000288	0.0752984	839	0.0114564	0.0025792	1.03e-05	0.0001689
N4BP2L2	10443	ILMN_3234089	turquoise	1264	0.0057761	0.0012453	3.92e-06	0.13699	0.140463	2.12e-05	614	0.0090181	0.0017852	6.17e-07	4.51e-05	650	0.0034294	0.0018847	0.0693812	0.0862309	272	0.0080241	0.0031134	0.0108215	0.263663	590	0.0060933	0.0018698	0.0011996	0.0023392	402	0.006538	0.0022918	0.0046497	0.207897	839	0.0068414	0.0015415	1.05e-05	0.0001706
IRF1	3659	ILMN_1708375	yellow	1264	0.00549	0.0009146	2.61e-09	0.201648	0.180175	1e-07	614	0.0069121	0.0013429	3.82e-07	3.4e-05	650	0.0048574	0.0013286	0.0002816	0.002695	272	0.0046888	0.002342	0.0468972	0.349151	590	0.0070699	0.0013907	5.34e-07	1.32e-05	402	0.0031565	0.0016335	0.0543041	0.4184	839	0.0051099	0.0011526	1.07e-05	0.000172
EIF4G1	1981	ILMN_2370772	turquoise	1264	0.0052999	0.001007	1.69e-07	0.149815	0.158545	1.99e-06	614	0.005593	0.001398	7.28e-05	0.0007434	650	0.0053172	0.0015593	0.0006988	0.0045378	272	0.004831	0.0021533	0.0261808	0.316224	590	0.0073297	0.0016108	6.81e-06	6.07e-05	402	0.0023145	0.0016203	0.154245	0.537874	839	0.0058018	0.0013085	1.07e-05	0.000172
HMBS	3145	ILMN_1726306		1264	-0.0043074	0.0008573	5.85e-07	-0.120402	-0.151386	5.11e-06	614	-0.0038914	0.0013024	0.0029491	0.0088532	650	-0.0057909	0.0012002	1.83e-06	0.0001778	272	-0.0051258	0.001922	0.0084081	0.25382	590	-0.0044218	0.0013123	0.0008144	0.0017371	402	-0.0042226	0.0016154	0.0094247	0.255074	839	-0.004708	0.0010617	1.07e-05	0.000172
MT1H	4496	ILMN_2124802		1264	0.0036252	0.0010855	0.0008653	0.107218	0.101059	0.0014464	614	0.003315	0.0016036	0.03923	0.0547568	650	0.0036487	0.0015706	0.0205447	0.0387159	272	0.0043702	0.0021393	0.0426406	0.347396	590	0.0026261	0.0017426	0.132484	0.0880752	402	0.0047158	0.0020035	0.0192577	0.311314	839	0.0061333	0.0013831	1.07e-05	0.000172
FOXD2	2306	ILMN_1789400		1264	0.0045813	0.0008533	9.59e-08	0.174435	0.161116	1.35e-06	614	0.0055949	0.0012901	1.75e-05	0.0003143	650	0.0040454	0.0012072	0.0008623	0.0051004	272	0.0054831	0.0021395	0.0112665	0.266482	590	0.0043464	0.0013118	0.0009926	0.0020176	402	0.0045707	0.0016136	0.0049441	0.210864	839	0.0047425	0.0010702	1.08e-05	0.0001732
CLNS1A	1207	ILMN_1736814	turquoise	1264	-0.0022695	0.0004487	4.92e-07	-0.143464	-0.152257	4.43e-06	614	-0.0028161	0.0006259	8.49e-06	0.000204	650	-0.0021729	0.0006647	0.0011498	0.0061379	272	-0.0016513	0.0010274	0.109894	0.437137	590	-0.002901	0.000691	3.22e-05	0.0001689	402	-0.0018503	0.0008344	0.0273672	0.350882	839	-0.0024785	0.0005598	1.1e-05	0.0001749
GPER	2852	ILMN_1795298		1264	0.0127188	0.0023666	9.3e-08	0.169179	0.161572	1.32e-06	614	0.0152234	0.0034229	1.07e-05	0.000235	650	0.0087516	0.0034213	0.010804	0.025362	272	0.0131686	0.0061883	0.034804	0.335835	590	0.0122655	0.003279	0.000206	0.0006275	402	0.0103018	0.0045289	0.0236635	0.335367	839	0.0132202	0.002991	1.14e-05	0.00018
ALG5	29880	ILMN_1664449	turquoise	1264	-0.0035217	0.000635	3.62e-08	-0.157184	-0.166854	6.42e-07	614	-0.0042787	0.0009175	4e-06	0.0001383	650	-0.0031915	0.000947	0.000806	0.0049598	272	-0.0027707	0.001354	0.0422893	0.347205	590	-0.0046192	0.0010663	1.81e-05	0.0001156	402	-0.0015444	0.0009603	0.108896	0.493283	839	-0.0036204	0.0008195	1.15e-05	0.0001813
FRAT1	10023	ILMN_1736180		1264	0.0039468	0.0007579	2.26e-07	0.152514	0.156814	2.43e-06	614	0.0042005	0.0011689	0.0003588	0.0020861	650	0.0038309	0.0010511	0.0002941	0.0027631	272	0.0043869	0.0016302	0.0078487	0.25284	590	0.004968	0.0012004	4.14e-05	0.0002017	402	0.0011361	0.0014615	0.437594	0.693975	839	0.0040803	0.0009238	1.16e-05	0.0001819
CD97	976	ILMN_1673363		1264	0.0044962	0.0007505	2.79e-09	0.168816	0.179711	1.04e-07	614	0.0046324	0.0010346	9.38e-06	0.0002157	650	0.005272	0.0011646	7.39e-06	0.0003961	272	0.0033049	0.0016743	0.0500441	0.353852	590	0.0052174	0.0012153	2.14e-05	0.000129	402	0.0033817	0.001295	0.0094928	0.25512	839	0.0042496	0.000964	1.2e-05	0.000188
DHX32	55760	ILMN_1713688		1264	-0.0018382	0.0004033	5.74e-06	-0.12322	-0.137856	2.8e-05	614	-0.0017613	0.0005931	0.003123	0.0091989	650	-0.0018986	0.0005869	0.0012921	0.0066399	272	-0.0002203	0.000998	0.825534	0.742316	590	-0.0026086	0.0006051	1.98e-05	0.0001224	402	-0.0014078	0.0007294	0.0545796	0.419716	839	-0.002205	0.0005002	1.2e-05	0.000188
AHSA2	130872	ILMN_1798308	turquoise	1264	0.0096266	0.0020524	3.05e-06	0.137039	0.141495	1.74e-05	614	0.0108723	0.0027663	9.69e-05	0.0008838	650	0.0094282	0.0031624	0.0030013	0.0111929	272	0.0093956	0.0048683	0.0553052	0.362909	590	0.0138226	0.0031517	1.43e-05	9.96e-05	402	0.0044355	0.0037163	0.233646	0.594892	839	0.011438	0.0025954	1.21e-05	0.0001886
SYNCRIP	10492	ILMN_1727740	turquoise	1264	0.0032801	0.0008027	4.69e-05	0.111054	0.123556	0.0001389	614	0.0030895	0.0011668	0.0083621	0.0181046	650	0.0037209	0.0011974	0.001988	0.0086676	272	0.0023919	0.0017588	0.175676	0.497053	590	0.0049062	0.0013389	0.0002761	0.000773	402	0.0010425	0.0012634	0.409956	0.683244	839	0.0045521	0.0010331	1.21e-05	0.0001886
SLC22A15	55356	ILMN_1730639	turquoise	1264	0.00563	0.001232	5.41e-06	0.115464	0.137829	2.68e-05	614	0.0073499	0.0018146	5.93e-05	0.0006567	650	0.0049021	0.0017986	0.0066331	0.018513	272	0.0081816	0.0029726	0.0065718	0.25097	590	0.0068739	0.0019093	0.0003514	0.0009268	402	0.0036349	0.0022855	0.112839	0.494742	839	0.0070983	0.0016127	1.24e-05	0.0001923
TNK2	10188	ILMN_1669703	turquoise	1264	0.0068847	0.0012664	6.64e-08	0.155664	0.163558	1.04e-06	614	0.007915	0.0017395	6.75e-06	0.0001857	650	0.0069301	0.0019632	0.0004515	0.0035511	272	0.0065144	0.0028866	0.0253218	0.311834	590	0.0107172	0.0019468	6.06e-08	3.83e-06	402	0.0027288	0.0022003	0.21592	0.585817	839	0.0073219	0.0016644	1.25e-05	0.000194
RFX1	5989	ILMN_1725787	turquoise	1264	0.0054305	0.0011101	1.14e-06	0.133934	0.147484	8.31e-06	614	0.0049284	0.0015896	0.0020431	0.0069246	650	0.0071907	0.0016554	1.68e-05	0.0006132	272	0.003995	0.0021166	0.0608338	0.37519	590	0.0083302	0.0018819	1.19e-05	8.86e-05	402	0.0006751	0.0017774	0.704348	0.766494	839	0.006441	0.0014653	1.27e-05	0.0001965
TULP4	56995	ILMN_2337740		1264	0.0048668	0.0010298	2.58e-06	0.141402	0.1423	1.53e-05	614	0.0047521	0.0015521	0.0023203	0.0075543	650	0.0057965	0.0014779	9.92e-05	0.001591	272	0.0027991	0.0022771	0.220707	0.522452	590	0.0071502	0.0016901	2.8e-05	0.0001535	402	0.0025872	0.0018731	0.168286	0.549708	839	0.0057221	0.0013026	1.29e-05	0.0001985
MRPL17	63875	ILMN_1797933	turquoise	1264	-0.002483	0.0005414	5.02e-06	-0.121138	-0.138436	2.55e-05	614	-0.0026886	0.0007934	0.0007577	0.003493	650	-0.0023513	0.0007999	0.0034287	0.0121136	272	-0.0027837	0.0011795	0.0194245	0.289966	590	-0.002751	0.0008508	0.0013081	0.0025003	402	-0.0019217	0.0010033	0.0564358	0.422904	839	-0.0029164	0.0006648	1.32e-05	0.0002029
FAM103A1	83640	ILMN_2151441	turquoise	1264	-0.0032034	0.0006041	1.37e-07	-0.16056	-0.159829	1.73e-06	614	-0.0035699	0.000854	3.44e-05	0.000455	650	-0.0032679	0.0009025	0.0003214	0.0029028	272	-0.0037511	0.0013772	0.0071429	0.251998	590	-0.0035394	0.0009758	0.0003177	0.0008568	402	-0.0015577	0.0009934	0.117985	0.502992	839	-0.0033511	0.0007641	1.33e-05	0.0002032
CCDC88B	283234	ILMN_1772208	turquoise	1264	0.0056625	0.0011971	2.53e-06	0.137104	0.142334	1.51e-05	614	0.0062674	0.0016936	0.0002391	0.0015942	650	0.0060465	0.001782	0.0007427	0.0047175	272	0.0036091	0.0028329	0.204438	0.51179	590	0.0088785	0.0018705	2.74e-06	3.56e-05	402	0.0024833	0.0021123	0.240709	0.599416	839	0.0067336	0.0015354	1.33e-05	0.0002032
BAZ2B	29994	ILMN_1720850	turquoise	1264	0.0057567	0.0011364	4.74e-07	0.144149	0.152552	4.31e-06	614	0.0068647	0.0016349	3.18e-05	0.0004323	650	0.0054423	0.0016821	0.0012902	0.0066355	272	0.0073877	0.0026203	0.0053932	0.24377	590	0.0062803	0.0018323	0.0006621	0.0014869	402	0.0050319	0.001844	0.0067483	0.231591	839	0.0063523	0.001449	1.34e-05	0.000204
NDUFA7	4701	ILMN_1675239		1264	-0.0037209	0.0006628	2.48e-08	-0.150635	-0.168698	4.92e-07	614	-0.0045125	0.0009432	2.26e-06	9.81e-05	650	-0.0036754	0.0009748	0.0001812	0.002193	272	-0.0027078	0.0013698	0.0497023	0.353046	590	-0.0051077	0.0011029	4.71e-06	4.89e-05	402	-0.00206	0.0010976	0.0615548	0.426166	839	-0.0036429	0.0008313	1.35e-05	0.0002052
RBM47	54502	ILMN_3306730		1264	0.0026048	0.0005688	5.17e-06	0.137038	0.138456	2.6e-05	614	0.0023781	0.0008848	0.0074326	0.0166477	650	0.0028232	0.0007958	0.0004232	0.0034084	272	0.000992	0.0013026	0.447385	0.637492	590	0.0039255	0.0009146	2.15e-05	0.0001293	402	0.0012418	0.0009873	0.209481	0.580374	839	0.0031415	0.0007171	1.36e-05	0.0002061
MRPL12	6182	ILMN_1699603		1264	-0.0041589	0.0006755	1.03e-09	-0.184358	-0.184429	5.16e-08	614	-0.0043465	0.0010103	2.04e-05	0.0003397	650	-0.0044018	0.0009551	5.08e-06	0.0003333	272	-0.0039367	0.0016873	0.0208341	0.294384	590	-0.004211	0.0010699	9.53e-05	0.0003612	402	-0.0028292	0.0011798	0.0171204	0.299723	839	-0.0038842	0.000887	1.37e-05	0.0002065
C6ORF62	81688	ILMN_1653797	brown	1264	0.0023668	0.000572	3.76e-05	0.12286	0.124898	0.0001185	614	0.0028129	0.0008149	0.0006041	0.00301	650	0.0019537	0.0008391	0.0202746	0.0383796	272	0.0009332	0.0013091	0.476952	0.651439	590	0.0031272	0.000878	0.0004058	0.0010321	402	0.0018692	0.0010808	0.0847857	0.463832	839	0.0031086	0.0007098	1.36e-05	0.0002065
AHR	196	ILMN_2162799		1264	0.0056382	0.0009278	1.66e-09	0.164683	0.182008	7.28e-08	614	0.0056332	0.0013311	2.76e-05	0.0004031	650	0.0061654	0.0013733	8.76e-06	0.0004479	272	0.0063799	0.0021388	0.0032832	0.229052	590	0.0063026	0.0014378	1.44e-05	9.98e-05	402	0.0043445	0.0016522	0.0090101	0.251985	839	0.0051941	0.0011863	1.37e-05	0.0002068
PAPSS2	9060	ILMN_2410929		1264	0.0062991	0.0011442	4.55e-08	0.142435	0.165476	7.77e-07	614	0.0067544	0.0017085	8.82e-05	0.0008334	650	0.0058925	0.0016446	0.0003709	0.0031512	272	0.0050986	0.0028805	0.0785404	0.399746	590	0.0067056	0.0017305	0.0001217	0.000428	402	0.0060497	0.0020555	0.0035142	0.183345	839	0.0063843	0.0014583	1.38e-05	0.0002068
SRF	6722	ILMN_1803398	turquoise	1264	0.0038682	0.000777	7.4e-07	0.145264	0.149953	6.11e-06	614	0.0043251	0.0011173	0.0001229	0.0010142	650	0.0040399	0.0011575	0.0005224	0.0038638	272	0.0027933	0.0015976	0.0822373	0.401621	590	0.0054798	0.0012572	1.61e-05	0.0001071	402	0.0017071	0.0014019	0.224317	0.591125	839	0.0043949	0.0010045	1.39e-05	0.0002085
CAMK1	8536	ILMN_2140990		1264	-0.0038632	0.0007818	8.92e-07	-0.147066	-0.148769	6.98e-06	614	-0.0037853	0.0011861	0.0015052	0.0055605	650	-0.0041926	0.0010684	9.84e-05	0.0015809	272	-0.0043072	0.0019326	0.0271693	0.319554	590	-0.0039994	0.0010912	0.0002751	0.0007705	402	-0.0024286	0.0016072	0.131868	0.515937	839	-0.004291	0.0009808	1.39e-05	0.0002085
ARID4B	51742	ILMN_1761334	turquoise	1264	0.0061825	0.0011424	7.6e-08	0.15452	0.162717	1.13e-06	614	0.0071581	0.0016321	1.41e-05	0.0002717	650	0.0060751	0.001713	0.000425	0.0034113	272	0.0060626	0.0024554	0.014553	0.274814	590	0.0073832	0.0018608	8.38e-05	0.0003284	402	0.0039063	0.0019223	0.0430594	0.394623	839	0.0064271	0.0014698	1.41e-05	0.0002097
TSC1	7248	ILMN_2246510	brown	1264	0.00522	0.0010854	1.72e-06	0.136076	0.145093	1.11e-05	614	0.005937	0.0015556	0.0001525	0.0011665	650	0.0044501	0.0015853	0.0051817	0.0158938	272	0.0020208	0.0024474	0.410148	0.62184	590	0.0071483	0.0016499	1.8e-05	0.0001156	402	0.0037823	0.0019972	0.059263	0.423985	839	0.0061289	0.0014017	1.41e-05	0.0002097
FNBP1	23048	ILMN_1797342	turquoise	1264	0.0052619	0.0008953	5.46e-09	0.160494	0.176419	1.63e-07	614	0.0057646	0.0012969	1.09e-05	0.0002361	650	0.0053202	0.0013325	7.45e-05	0.0013876	272	0.0047016	0.001726	0.0071356	0.251998	590	0.0069364	0.0014978	4.71e-06	4.89e-05	402	0.0021079	0.0015012	0.161345	0.543936	839	0.0051929	0.0011879	1.42e-05	0.0002103
NUP54	53371	ILMN_2061405		1264	-0.0027539	0.0004227	1.09e-10	-0.190529	-0.195087	9.91e-09	614	-0.0028556	0.0006207	5.36e-06	0.0001662	650	-0.0031147	0.000613	5.2e-07	9.31e-05	272	-0.0028482	0.0009413	0.0028735	0.221429	590	-0.0037837	0.0006469	9.25e-09	1.39e-06	402	-0.0009459	0.0007714	0.221154	0.589771	839	-0.0023553	0.000539	1.43e-05	0.0002112
TST	7263	ILMN_1691572		1264	-0.0036429	0.0005966	1.4e-09	-0.183874	-0.183171	6.31e-08	614	-0.0041112	0.0008385	1.28e-06	6.92e-05	650	-0.0033441	0.0009108	0.0002656	0.002618	272	-0.0006946	0.0016124	0.667173	0.706696	590	-0.0046703	0.0008385	4.28e-08	3.22e-06	402	-0.0037896	0.0010735	0.0004836	0.0972541	839	-0.0032731	0.0007492	1.43e-05	0.0002112
DNAH1	25981	ILMN_1685052	turquoise	1264	0.0065913	0.0014828	9.63e-06	0.125145	0.134539	4.13e-05	614	0.0106872	0.0020355	2.25e-07	2.44e-05	650	0.0035847	0.0022716	0.115144	0.119239	272	0.0049849	0.0036791	0.177268	0.497053	590	0.0104337	0.0022952	6.96e-06	6.12e-05	402	0.0038517	0.0026844	0.152424	0.536126	839	0.0083098	0.0019019	1.43e-05	0.0002112
STAT1	6772	ILMN_1691364		1264	0.0071807	0.0014039	3.68e-07	0.173992	0.154252	3.59e-06	614	0.0087181	0.0020668	2.93e-05	0.000415	650	0.005711	0.0020583	0.0057206	0.0168504	272	0.0031016	0.0038791	0.425098	0.628136	590	0.0091244	0.0019826	5.38e-06	5.28e-05	402	0.0064392	0.0026283	0.0148853	0.285986	839	0.0075431	0.0017273	1.44e-05	0.0002126
ZNF511	118472	ILMN_1800390		1264	-0.0026937	0.0004731	1.58e-08	-0.169218	-0.171184	3.6e-07	614	-0.0029894	0.0007115	3.14e-05	0.0004287	650	-0.0022804	0.0006696	0.0007107	0.004584	272	-0.0018539	0.0012269	0.132679	0.461385	590	-0.0034371	0.0007275	3.05e-06	3.82e-05	402	-0.0019763	0.0008065	0.0148633	0.285986	839	-0.0026065	0.000597	1.45e-05	0.0002132
PRMT5	10419	ILMN_2403889	turquoise	1264	-0.0037179	0.0006473	1.19e-08	-0.165082	-0.172488	2.91e-07	614	-0.0041982	0.0009217	6.61e-06	0.0001857	650	-0.0032411	0.0009664	0.0008537	0.0050793	272	-0.0034491	0.0013884	0.0139699	0.272885	590	-0.0044154	0.0010223	1.91e-05	0.0001195	402	-0.0029156	0.001162	0.0126548	0.278757	839	-0.003511	0.0008044	1.46e-05	0.0002136
PREB	10113	ILMN_1733930		1264	-0.00213	0.0004941	1.77e-05	-0.132878	-0.13008	6.72e-05	614	-0.0020107	0.0007512	0.0076792	0.0170353	650	-0.0024107	0.0007038	0.0006618	0.004426	272	-0.001397	0.0011821	0.23898	0.533613	590	-0.0025577	0.000778	0.0010851	0.0021594	402	-0.0009641	0.0008684	0.267829	0.613564	839	-0.0026807	0.0006142	1.46e-05	0.0002136
MLL4	9757	ILMN_1715968	turquoise	1264	0.005072	0.000931	6.23e-08	0.15793	0.164076	9.93e-07	614	0.0061169	0.0013238	4.88e-06	0.0001556	650	0.0044181	0.0014146	0.0018855	0.0084232	272	0.003256	0.0021641	0.13432	0.462577	590	0.0070614	0.0014544	1.64e-06	2.65e-05	402	0.0028638	0.0015426	0.0644038	0.430838	839	0.0051597	0.0011824	1.47e-05	0.0002138
PIGC	5279	ILMN_2397571	turquoise	1264	-0.0026931	0.0006008	8.12e-06	-0.118466	-0.13558	3.63e-05	614	-0.0025057	0.0008573	0.0036275	0.0101614	650	-0.0032033	0.0008799	0.0002986	0.0027787	272	-0.0021011	0.0013591	0.124014	0.452069	590	-0.0031546	0.0009458	0.0009188	0.0019061	402	-0.0024077	0.0010038	0.0171033	0.299723	839	-0.003406	0.0007806	1.47e-05	0.0002138
TUG1	55000	ILMN_1682783	turquoise	1264	0.0036255	0.0006505	3.11e-08	0.157071	0.167661	5.67e-07	614	0.0035674	0.0009352	0.0001536	0.0011718	650	0.0038942	0.0009648	6.22e-05	0.0012679	272	0.0026394	0.0013391	0.0503798	0.354524	590	0.0059634	0.0010941	8.1e-08	4.79e-06	402	0.0004731	0.0010746	0.66006	0.757503	839	0.0037548	0.0008609	1.48e-05	0.0002147
D2HGDH	728294	ILMN_2206272	turquoise	1264	0.0101076	0.0019838	4.08e-07	0.144756	0.153478	3.87e-06	614	0.0127732	0.0027324	3.8e-06	0.0001334	650	0.0084653	0.0030395	0.0055422	0.0164807	272	0.0098004	0.0048839	0.0463963	0.348518	590	0.0137946	0.0031529	1.49e-05	0.0001022	402	0.0069435	0.0034428	0.0446433	0.396926	839	0.0110931	0.0025444	1.49e-05	0.000216
SDHAP2	727956	ILMN_3248781	turquoise	1264	0.0118656	0.0022267	1.19e-07	0.144085	0.160216	1.57e-06	614	0.0160528	0.0030825	2.81e-07	2.78e-05	650	0.0093	0.0034244	0.0068255	0.0188927	272	0.0084685	0.0054445	0.121741	0.450284	590	0.0175783	0.0035194	8.31e-07	1.7e-05	402	0.0099359	0.0037242	0.0080663	0.239989	839	0.0127023	0.0029141	1.5e-05	0.0002163
LARP4	113251	ILMN_2347888		1264	-0.002577	0.000568	6.31e-06	-0.130644	-0.136798	3.02e-05	614	-0.0028321	0.00082	0.0006001	0.0029968	650	-0.0026627	0.0008363	0.0015384	0.0073813	272	-0.0038228	0.0014076	0.007306	0.251998	590	-0.0031564	0.0008499	0.0002285	0.0006775	402	-0.0008916	0.0010763	0.408148	0.683244	839	-0.0031314	0.0007188	1.51e-05	0.0002183
CD24	100133941	ILMN_2060413		1264	-0.0072112	0.0015825	5.75e-06	-0.148205	-0.137501	2.8e-05	614	-0.0047206	0.0022944	0.0401618	0.0555989	650	-0.0091172	0.0023207	9.67e-05	0.0015654	272	-0.0076597	0.0040826	0.0623736	0.376256	590	-0.0065848	0.0022264	0.0032557	0.0049841	402	-0.0055876	0.002937	0.0581125	0.423985	839	-0.0083688	0.0019231	1.55e-05	0.0002218
BIN3	55909	ILMN_1708485		1264	0.0034158	0.0009976	0.0006392	0.0836409	0.103658	0.0011363	614	0.0033228	0.0014501	0.0223602	0.0366315	650	0.0046232	0.0014623	0.0016582	0.0077221	272	0.0023376	0.0022851	0.307801	0.570741	590	0.0055951	0.001502	0.0002187	0.0006544	402	0.0020933	0.0018086	0.248071	0.604213	839	0.0054247	0.0012464	1.54e-05	0.0002218
BRPF1	7862	ILMN_2365549	turquoise	1264	0.0045732	0.0008574	1.16e-07	0.138811	0.160587	1.55e-06	614	0.0048657	0.0012536	0.0001178	0.0009962	650	0.0049309	0.0012678	0.0001133	0.0017017	272	0.0032449	0.0017804	0.0701598	0.385207	590	0.0068203	0.0014082	1.73e-06	2.7e-05	402	0.0017549	0.0014007	0.211273	0.582172	839	0.0049386	0.0011351	1.55e-05	0.0002223
UPK3A	7380	ILMN_1718477		1264	-0.0088431	0.0014632	2.04e-09	-0.162106	-0.18123	8.39e-08	614	-0.0112354	0.0020861	1.12e-07	1.67e-05	650	-0.0069441	0.002179	0.001523	0.0073255	272	-0.0028185	0.0039482	0.476299	0.651175	590	-0.0144458	0.0021051	2.13e-11	2.31e-08	402	-0.0045302	0.002511	0.0722613	0.445673	839	-0.0080531	0.0018513	1.56e-05	0.0002224
REV3L	5980	ILMN_2199947	turquoise	1264	0.0042642	0.0008337	3.68e-07	0.136023	0.15414	3.59e-06	614	0.0054899	0.0012409	1.19e-05	0.0002462	650	0.003129	0.0012244	0.0108812	0.0254599	272	0.0009201	0.0019691	0.640933	0.701867	590	0.0057822	0.0012947	9.97e-06	7.73e-05	402	0.0035777	0.0015465	0.021406	0.324696	839	0.0046797	0.0010759	1.56e-05	0.0002224
MAP4K4	9448	ILMN_2375003	turquoise	1264	0.0039903	0.0006948	1.19e-08	0.166411	0.172603	2.91e-07	614	0.005054	0.001036	1.44e-06	7.42e-05	650	0.0033432	0.000987	0.0007582	0.0047842	272	0.0024352	0.0015659	0.121815	0.450284	590	0.0060069	0.0011282	1.57e-07	6.94e-06	402	0.0020401	0.0012759	0.110924	0.494742	839	0.0037594	0.0008648	1.58e-05	0.0002245
GRIPAP1	56850	ILMN_1761176	turquoise	1264	0.0046462	0.0008196	1.82e-08	0.177782	0.170292	3.96e-07	614	0.0065121	0.0011493	2.48e-08	5.55e-06	650	0.0032266	0.0012382	0.0094205	0.0231579	272	0.0042454	0.0020257	0.0376102	0.3381	590	0.0059611	0.0012322	1.78e-06	2.75e-05	402	0.0042076	0.0014185	0.0032672	0.178967	839	0.0046332	0.0010666	1.6e-05	0.0002272
TCHP	84260	ILMN_1665058	turquoise	1264	0.0051408	0.0009727	1.5e-07	0.148732	0.159136	1.84e-06	614	0.0059731	0.0013781	1.77e-05	0.0003145	650	0.0051462	0.0014534	0.0004339	0.0034656	272	0.0037738	0.0021762	0.0847367	0.403475	590	0.0075471	0.0015623	1.84e-06	2.79e-05	402	0.0017685	0.0016636	0.28865	0.625406	839	0.0053815	0.0012399	1.63e-05	0.0002303
SIK3	23387	ILMN_1732343	turquoise	1264	0.0048649	0.0008711	2.92e-08	0.160203	0.167864	5.44e-07	614	0.0048993	0.0012717	0.0001322	0.0010573	650	0.0053887	0.001281	3.04e-05	0.0008376	272	0.0058979	0.001723	0.000779	0.169718	590	0.0060413	0.0014441	3.42e-05	0.0001767	402	0.0015256	0.0014506	0.293841	0.628364	839	0.0049764	0.0011467	1.63e-05	0.0002306
MRPS17	51373	ILMN_1804851		1264	-0.0033982	0.0006733	5.22e-07	-0.13664	-0.152112	4.64e-06	614	-0.003948	0.0009186	2.07e-05	0.0003432	650	-0.00346	0.0010209	0.0007527	0.0047583	272	-0.0051801	0.002225	0.0211028	0.294441	590	-0.0034258	0.0009208	0.0002226	0.0006631	402	-0.0015061	0.0010766	0.162903	0.545011	839	-0.0037663	0.0008683	1.65e-05	0.0002322
NR2C2	7182	ILMN_1724479		1264	0.0039466	0.0009179	1.86e-05	0.12642	0.130165	6.98e-05	614	0.0049565	0.001387	0.0003865	0.0022007	650	0.003641	0.0012718	0.0043632	0.0142559	272	-0.0011629	0.0019598	0.553724	0.676563	590	0.0062383	0.0015261	5.12e-05	0.0002328	402	0.0024168	0.0015574	0.121811	0.508559	839	0.0050694	0.001169	1.65e-05	0.0002325
GNAQ	2776	ILMN_1659923		1264	0.0037643	0.0008125	4.01e-06	0.125492	0.139659	2.16e-05	614	0.0031757	0.0012165	0.009311	0.0196085	650	0.0046171	0.0011964	0.0001278	0.001826	272	0.0017831	0.0015463	0.250484	0.542616	590	0.0049651	0.0015022	0.0010213	0.0020619	402	0.0022226	0.0010279	0.0314136	0.365814	839	0.004348	0.0010032	1.67e-05	0.0002346
SMAP2	64744	ILMN_1781468		1264	0.0036053	0.0006644	7.03e-08	0.16595	0.163076	1.09e-06	614	0.0046103	0.0009995	5.07e-06	0.0001602	650	0.0027504	0.000936	0.0034424	0.0121539	272	0.0017245	0.001475	0.244007	0.537103	590	0.0062504	0.0011136	3.4e-08	2.83e-06	402	0.0004217	0.0010827	0.697215	0.764855	839	0.0035498	0.0008194	1.69e-05	0.000236
TAF9	6880	ILMN_2343332	blue	1264	-0.0043003	0.0007202	3.15e-09	-0.177187	-0.179153	1.14e-07	614	-0.0054855	0.0010713	4.37e-07	3.75e-05	650	-0.0036422	0.001046	0.0005384	0.0039218	272	-0.004049	0.0015971	0.0121585	0.268921	590	-0.0049288	0.0012059	5.13e-05	0.0002328	402	-0.0028433	0.0011574	0.0146189	0.284045	839	-0.0039069	0.000902	1.69e-05	0.0002364
DICER1	23405	ILMN_1772692		1264	0.003642	0.0006961	1.99e-07	0.15651	0.157592	2.23e-06	614	0.0032521	0.0009954	0.0011621	0.0046679	650	0.0041089	0.001058	0.0001159	0.0017261	272	0.0019784	0.0015807	0.212475	0.517865	590	0.0056496	0.0011892	2.69e-06	3.51e-05	402	0.0007358	0.0010845	0.49804	0.714164	839	0.0038566	0.0008905	1.7e-05	0.0002366
ZZEF1	23140	ILMN_1786396		1264	0.0065763	0.0012478	1.63e-07	0.152758	0.158682	1.94e-06	614	0.0077069	0.0017417	1.19e-05	0.0002462	650	0.0060804	0.0019072	0.0015166	0.0073114	272	0.0039635	0.0026093	0.130651	0.460315	590	0.0102069	0.0019593	2.83e-07	9.19e-06	402	0.0024296	0.0022434	0.279707	0.620078	839	0.0070554	0.0016297	1.71e-05	0.0002371
PNKD	25953	ILMN_1711810		1264	-0.0047705	0.0008508	2.58e-08	-0.166279	-0.168455	4.99e-07	614	-0.0056982	0.0012478	6.26e-06	0.000182	650	-0.0041228	0.0011956	0.0006086	0.0042045	272	-0.001517	0.0020577	0.462024	0.644855	590	-0.0075495	0.0013525	4.02e-08	3.16e-06	402	-0.0021774	0.0014352	0.130322	0.513567	839	-0.0047266	0.0010919	1.71e-05	0.0002372
RPS24	6229	ILMN_2399893	blue	1264	-0.0035944	0.0006805	1.53e-07	-0.136858	-0.158909	1.86e-06	614	-0.0037682	0.0009487	8.19e-05	0.0007889	650	-0.0039551	0.0010524	0.0001902	0.0022239	272	-0.0025783	0.0013693	0.0614489	0.375627	590	-0.0048596	0.0011194	1.73e-05	0.0001124	402	-0.0021605	0.0011629	0.0642134	0.430838	839	-0.0037756	0.000873	1.74e-05	0.0002398
MAD2L2	10459	ILMN_1669550	turquoise	1264	-0.0021291	0.0004896	1.49e-05	-0.128854	-0.131542	5.9e-05	614	-0.0021054	0.0007324	0.0042201	0.011304	650	-0.0022203	0.0007049	0.001725	0.0079748	272	-0.0016482	0.0011979	0.170711	0.492185	590	-0.0034409	0.0007426	4.66e-06	4.88e-05	402	-3.95e-05	0.0009151	0.965612	0.816935	839	-0.0026495	0.0006126	1.74e-05	0.0002398
FBXL11	22992	ILMN_3237966	turquoise	1264	0.0045932	0.0008616	1.18e-07	0.147317	0.160641	1.56e-06	614	0.0043075	0.0011838	0.0003028	0.0018529	650	0.0054843	0.0013291	4.27e-05	0.0010169	272	0.0030631	0.0018254	0.0952058	0.41808	590	0.0064701	0.0014172	6.36e-06	5.82e-05	402	0.0022443	0.0014252	0.116417	0.499347	839	0.0049221	0.0011396	1.79e-05	0.0002453
PPP1R12C	54776	ILMN_1685286	turquoise	1264	0.0056542	0.0012492	6.63e-06	0.133806	0.136761	3.13e-05	614	0.0081594	0.0016994	2.09e-06	9.51e-05	650	0.003834	0.0018877	0.0427445	0.0630367	272	0.006222	0.0031851	0.0524328	0.357413	590	0.0061564	0.0019769	0.001956	0.003372	402	0.0039778	0.0020926	0.058324	0.423985	839	0.0068193	0.0015793	1.8e-05	0.0002463
SLAIN1	122060	ILMN_1746784		1264	-0.0045684	0.0009818	3.65e-06	-0.163953	-0.140364	2.01e-05	614	-0.0063717	0.0014509	1.38e-05	0.0002692	650	-0.0029847	0.0014146	0.0353297	0.0554971	272	-0.0026047	0.0024852	0.296117	0.567616	590	-0.0057441	0.0015131	0.000166	0.0005355	402	-0.0049968	0.001786	0.0054931	0.217322	839	-0.0052122	0.0012076	1.81e-05	0.0002471
SLBP	7884	ILMN_2055700	blue	1264	-0.0023568	0.0004822	1.16e-06	-0.158995	-0.147376	8.41e-06	614	-0.0030298	0.0007024	1.94e-05	0.0003263	650	-0.0024015	0.0007139	0.0008232	0.0050013	272	-0.0021843	0.0011355	0.0561042	0.363846	590	-0.0022958	0.0007286	0.0017316	0.0030974	402	-0.0018353	0.0008819	0.0383153	0.382743	839	-0.0026948	0.0006244	1.82e-05	0.0002472
KLF2	10365	ILMN_1735930		1264	0.0044845	0.0007318	1.22e-09	0.152036	0.183877	5.93e-08	614	0.0046019	0.0010477	1.37e-05	0.0002692	650	0.0046116	0.0011115	3.89e-05	0.0009649	272	0.0026487	0.0014803	0.0753773	0.394337	590	0.005223	0.001122	4.22e-06	4.59e-05	402	0.0035385	0.0014411	0.0146644	0.284469	839	0.0041271	0.0009566	1.82e-05	0.0002476
MYADM	91663	ILMN_2308849		1264	0.0051625	0.00092	2.52e-08	0.138256	0.168664	4.92e-07	614	0.0043835	0.0013544	0.0012907	0.0050426	650	0.0067201	0.001349	8.54e-07	0.0001159	272	0.0065204	0.0019562	0.0010571	0.184578	590	0.0062248	0.0014753	2.94e-05	0.0001585	402	0.0013589	0.0016413	0.408399	0.683244	839	0.0051461	0.0011928	1.83e-05	0.0002476
ERCC5	2073	ILMN_1795495	turquoise	1264	0.0032128	0.0007021	5.26e-06	0.120349	0.138363	2.64e-05	614	0.0039837	0.0010067	8.69e-05	0.0008236	650	0.0028813	0.0010442	0.0059911	0.0173497	272	0.0024685	0.0014614	0.0930553	0.413931	590	0.0044612	0.0011781	0.0001722	0.0005518	402	0.002437	0.0011298	0.0318383	0.367488	839	0.0039236	0.0009097	1.84e-05	0.0002483
BET1	10282	ILMN_1684042	turquoise	1264	-0.0039495	0.0008007	9.33e-07	-0.132439	-0.148705	7.15e-06	614	-0.0036321	0.0011427	0.0015724	0.0057506	650	-0.0049666	0.0011947	3.75e-05	0.0009532	272	-0.0042986	0.0016911	0.0119322	0.268762	590	-0.004976	0.0013269	0.0001988	0.0006108	402	-0.0026715	0.0013051	0.0415737	0.391874	839	-0.0044304	0.0010275	1.84e-05	0.0002488
RPL14	9045	ILMN_1726460	blue	1264	-0.0048671	0.001012	1.72e-06	-0.141063	-0.145167	1.11e-05	614	-0.0061049	0.0013974	1.52e-05	0.0002859	650	-0.0043426	0.0015422	0.0050452	0.0156088	272	-0.0049457	0.002202	0.0260179	0.315093	590	-0.0078813	0.0016651	2.92e-06	3.72e-05	402	-0.0008666	0.0017023	0.611103	0.746542	839	-0.0055469	0.0012865	1.85e-05	0.0002488
UBL5	59286	ILMN_2340065	blue	1264	-0.0027664	0.0005273	1.85e-07	-0.149659	-0.157795	2.13e-06	614	-0.00294	0.0007645	0.000136	0.0010813	650	-0.0027965	0.0007763	0.0003447	0.0030268	272	-0.0002184	0.001098	0.842583	0.745093	590	-0.0040155	0.0009043	1.12e-05	8.44e-05	402	-0.0021473	0.0008842	0.0157757	0.293861	839	-0.0029034	0.0006737	1.86e-05	0.0002501
MRPS24	64951	ILMN_1802553	blue	1264	-0.0020545	0.0004661	1.14e-05	-0.134915	-0.133164	4.74e-05	614	-0.002736	0.0006733	5.62e-05	0.00063	650	-0.0016978	0.0006865	0.0137087	0.0294958	272	-0.0013549	0.0010516	0.199355	0.509351	590	-0.0027867	0.0007506	0.0002296	0.0006794	402	-0.0016024	0.0007893	0.0432597	0.39475	839	-0.0025453	0.0005906	1.86e-05	0.0002501
PPIL5	122769	ILMN_1715616		1264	-0.0030947	0.0006272	9.23e-07	-0.124947	-0.14892	7.09e-06	614	-0.0029235	0.0009139	0.0014677	0.0054849	650	-0.003706	0.0009246	7e-05	0.0013411	272	-0.003098	0.0013742	0.0254725	0.312841	590	-0.0042865	0.0010414	4.55e-05	0.0002131	402	-0.00105	0.0010487	0.31753	0.64075	839	-0.0034707	0.0008056	1.87e-05	0.0002504
FKBP11	51303	ILMN_1787345	turquoise	1264	0.0043669	0.0012397	0.0004441	0.0742635	0.10687	0.0008412	614	0.0061052	0.0017079	0.0003849	0.0021951	650	0.0034551	0.0018935	0.0686068	0.0855661	272	0.0055079	0.0031213	0.0794517	0.400416	590	0.0054013	0.0018434	0.0035536	0.0053406	402	0.0044895	0.002351	0.0571809	0.423249	839	0.0065692	0.0015247	1.87e-05	0.0002504
TTC5	91875	ILMN_1706455	turquoise	1264	-0.0029481	0.0006217	2.38e-06	-0.133424	-0.142988	1.44e-05	614	-0.0031921	0.0009119	0.0005067	0.0026524	650	-0.0028751	0.0009101	0.0016715	0.0077733	272	-0.0017812	0.0015037	0.237888	0.532778	590	-0.0031516	0.0009723	0.001273	0.0024556	402	-0.0033323	0.0010365	0.0014543	0.144733	839	-0.0033603	0.0007804	1.89e-05	0.0002524
NIN	51199	ILMN_2347541	turquoise	1264	0.0065157	0.0012726	3.58e-07	0.145412	0.154241	3.55e-06	614	0.0068448	0.0018377	0.0002181	0.0015001	650	0.0068741	0.0019229	0.0003824	0.0032151	272	0.0087387	0.0029445	0.0034403	0.229052	590	0.0072038	0.0020264	0.000416	0.0010495	402	0.0049619	0.0020731	0.0173327	0.300208	839	0.0069978	0.0016258	1.91e-05	0.0002538
C20ORF191	149934	ILMN_2044027	turquoise	1264	0.0059913	0.0010179	5.2e-09	0.163178	0.176616	1.56e-07	614	0.0066092	0.0014122	3.7e-06	0.0001319	650	0.005918	0.001565	0.0001736	0.0021547	272	0.0046969	0.0021648	0.0314417	0.328779	590	0.0070952	0.0016437	1.93e-05	0.0001203	402	0.0050084	0.0016425	0.0025079	0.167257	839	0.0058675	0.0013648	1.95e-05	0.0002589
SLTM	79811	ILMN_1742224	turquoise	1264	0.0077186	0.0015662	9.52e-07	0.133952	0.148721	7.25e-06	614	0.0089655	0.002227	6.57e-05	0.0006975	650	0.0070716	0.0023333	0.0025579	0.0102395	272	0.0065861	0.0034678	0.0592629	0.371582	590	0.0109998	0.0025489	1.94e-05	0.0001206	402	0.0043696	0.0025301	0.0852425	0.46401	839	0.0086917	0.0020221	1.96e-05	0.0002593
PLA2G4B	8681	ILMN_1697629	turquoise	1264	0.0089599	0.0018614	1.68e-06	0.135758	0.145158	1.1e-05	614	0.0113596	0.0024976	6.81e-06	0.0001857	650	0.0076483	0.0028791	0.0081336	0.0212094	272	0.0058111	0.0042964	0.178035	0.497053	590	0.0143004	0.0029288	1.43e-06	2.38e-05	402	0.0038176	0.0032615	0.242766	0.600175	839	0.0102329	0.0023809	1.96e-05	0.0002595
CEP350	9857	ILMN_1742400	turquoise	1264	0.0055774	0.0009944	2.55e-08	0.142027	0.168599	4.96e-07	614	0.0057557	0.0014347	6.95e-05	0.0007246	650	0.005855	0.00149	9.64e-05	0.0015654	272	0.005049	0.0022964	0.02928	0.322836	590	0.0069347	0.0016392	2.8e-05	0.0001535	402	0.0041241	0.0015821	0.0096208	0.257134	839	0.0055487	0.0012915	1.98e-05	0.0002603
TNFRSF14	8764	ILMN_1697409		1264	0.0031468	0.0006045	2.29e-07	0.178849	0.15705	2.44e-06	614	0.0037945	0.0008597	1.25e-05	0.0002536	650	0.0026683	0.0009095	0.0034914	0.0122946	272	0.0024105	0.0015783	0.128597	0.457904	590	0.0040456	0.0008794	5.42e-06	5.3e-05	402	0.0020013	0.0011905	0.0938404	0.472739	839	0.0032544	0.0007575	1.97e-05	0.0002603
MTMR3	8897	ILMN_1739641		1264	0.0030722	0.0005469	2.43e-08	0.159845	0.168859	4.87e-07	614	0.0038068	0.000813	3.66e-06	0.0001319	650	0.0022714	0.0007834	0.0038935	0.0131642	272	0.0010724	0.0012588	0.395466	0.615198	590	0.0043723	0.0008866	1.13e-06	2.01e-05	402	0.0012234	0.0009561	0.201729	0.575206	839	0.0029797	0.0006938	1.99e-05	0.0002612
TSPAN31	6302	ILMN_1725079	turquoise	1264	-0.0030699	0.0006508	2.69e-06	-0.128322	-0.142466	1.57e-05	614	-0.0028261	0.0009244	0.0023542	0.0076251	650	-0.0032353	0.0009652	0.0008599	0.0051004	272	-0.0028045	0.0014551	0.0556329	0.362909	590	-0.0038965	0.0010644	0.0002799	0.0007788	402	-0.0017278	0.001088	0.113367	0.495014	839	-0.0035965	0.0008376	2e-05	0.0002618
C7ORF11	136647	ILMN_2183885	blue	1264	-0.0046548	0.000815	1.43e-08	-0.174829	-0.171425	3.34e-07	614	-0.0050214	0.0012321	5.35e-05	0.0006105	650	-0.0049559	0.0011495	1.93e-05	0.0006596	272	-0.0041613	0.0017608	0.0192649	0.289966	590	-0.0060505	0.0013112	5.08e-06	5.1e-05	402	-0.0012424	0.0014481	0.39163	0.676945	839	-0.004431	0.0010323	2.01e-05	0.0002623
TACC1	6867	ILMN_1770084	turquoise	1264	0.0030249	0.0005744	1.67e-07	0.142995	0.158667	1.97e-06	614	0.0033805	0.0008484	7.78e-05	0.0007693	650	0.0031488	0.000841	0.0002006	0.0022597	272	0.0024818	0.0012336	0.0458518	0.348518	590	0.0040155	0.0009565	3.22e-05	0.0001689	402	0.0017057	0.0009739	0.0809592	0.459079	839	0.0032598	0.0007596	2.02e-05	0.0002623
BAT2D1	23215	ILMN_1743137	turquoise	1264	0.0085198	0.0016366	2.29e-07	0.14742	0.156822	2.44e-06	614	0.0093729	0.0022273	3.05e-05	0.0004242	650	0.0087564	0.0025374	0.0006031	0.0041927	272	0.0083777	0.0036921	0.0245417	0.306962	590	0.011005	0.0025709	2.26e-05	0.0001339	402	0.0053061	0.0026919	0.0496663	0.409525	839	0.0090291	0.002104	2.02e-05	0.0002623
SBNO2	22904	ILMN_1808811	turquoise	1264	0.0048587	0.0010013	1.39e-06	0.140108	0.146455	9.57e-06	614	0.005252	0.0013785	0.0001565	0.0011847	650	0.0052334	0.0015294	0.0006698	0.0044378	272	0.0034529	0.0023421	0.142295	0.469739	590	0.0064631	0.0015307	2.9e-05	0.0001575	402	0.0030743	0.0018248	0.0931268	0.472594	839	0.0054623	0.0012731	2.03e-05	0.0002623
CREB3L2	64764	ILMN_1751097		1264	0.002675	0.0006291	2.29e-05	0.114603	0.128723	8.16e-05	614	0.0020309	0.0008865	0.0223951	0.0366714	650	0.003526	0.000946	0.0002144	0.0023202	272	0.0011236	0.0014757	0.447512	0.637594	590	0.0048076	0.0009811	1.32e-06	2.26e-05	402	-0.0003523	0.0010503	0.737576	0.774308	839	0.0035117	0.0008181	2.01e-05	0.0002623
TIMM17B	10245	ILMN_1813260	turquoise	1264	-0.0018572	0.0004927	0.0001722	-0.0956147	-0.113985	0.000392	614	-0.0017949	0.0007482	0.0168159	0.0297688	650	-0.0022184	0.0006983	0.0015751	0.0074966	272	-0.0006054	0.001083	0.576937	0.682618	590	-0.0021568	0.00077	0.0053043	0.0072971	402	-0.0024171	0.0009421	0.0108089	0.268723	839	-0.0026875	0.0006264	2.03e-05	0.0002623
NICN1	84276	ILMN_1807211		1264	0.0025385	0.0005229	1.37e-06	0.148954	0.146286	9.53e-06	614	0.0026546	0.00074	0.0003673	0.0021178	650	0.0028527	0.0007721	0.000243	0.002483	272	0.0023332	0.0011978	0.0531033	0.357413	590	0.0030344	0.0007661	8.61e-05	0.0003357	402	0.0016263	0.0010175	0.111068	0.494742	839	0.0028561	0.0006659	2.04e-05	0.0002626
NFKBIE	4794	ILMN_1717313		1264	-0.0040723	0.0010068	5.59e-05	-0.114921	-0.122017	0.0001598	614	-0.0026738	0.0015296	0.0810794	0.0916749	650	-0.0053479	0.001412	0.0001695	0.0021206	272	-0.0049636	0.0017591	0.0053573	0.24377	590	-0.0047741	0.0018716	0.0110596	0.013104	402	-0.0021096	0.0014493	0.146584	0.531341	839	-0.0055911	0.0013037	2.04e-05	0.0002626
MRPL50	54534	ILMN_1664833	turquoise	1264	-0.003568	0.0007262	1.03e-06	-0.135222	-0.148075	7.71e-06	614	-0.002988	0.0010278	0.0038114	0.0105322	650	-0.0049013	0.0010965	9.56e-06	0.0004845	272	-0.0029197	0.001465	0.0478919	0.349388	590	-0.0053459	0.0012383	1.93e-05	0.0001203	402	-0.0009597	0.0011574	0.407685	0.683244	839	-0.0039781	0.0009283	2.07e-05	0.0002658
GFOD1	54438	ILMN_1778240	brown	1264	0.0049642	0.0010744	4.26e-06	0.13041	0.139452	2.26e-05	614	0.0065999	0.0016358	6.33e-05	0.0006826	650	0.0033881	0.0014977	0.0240823	0.0429888	272	0.0025876	0.0026245	0.325571	0.580556	590	0.0075151	0.0017127	1.41e-05	9.91e-05	402	0.0026819	0.001786	0.134285	0.518339	839	0.0057306	0.0013378	2.09e-05	0.0002667
C14ORF156	81892	ILMN_1661945		1264	-0.0022387	0.0003967	2.09e-08	-0.147048	-0.169532	4.4e-07	614	-0.0020607	0.0006129	0.0008326	0.003719	650	-0.0025781	0.0005579	4.79e-06	0.0003278	272	-0.0018019	0.0008077	0.0270171	0.319554	590	-0.0030871	0.000688	9.07e-06	7.23e-05	402	-0.0011403	0.0006208	0.06727	0.437569	839	-0.0020792	0.0004862	2.15e-05	0.0002736
NRIP1	8204	ILMN_1718629		1264	0.0034328	0.0007698	9.04e-06	0.132051	0.134653	3.92e-05	614	0.0046278	0.0011241	4.5e-05	0.0005461	650	0.0022236	0.0011382	0.0512717	0.0709578	272	0.0015955	0.0017057	0.350915	0.594555	590	0.0057559	0.001236	4.18e-06	4.57e-05	402	0.0009191	0.0013243	0.488221	0.710354	839	0.0041797	0.0009778	2.17e-05	0.0002749
CCT2	10576	ILMN_1679382		1264	-0.0033904	0.000579	6.2e-09	-0.167055	-0.17563	1.77e-07	614	-0.0027866	0.0008891	0.0018243	0.006391	650	-0.0040904	0.000815	7.1e-07	0.0001035	272	-0.0037588	0.001239	0.0028016	0.221429	590	-0.0041394	0.0009088	6.68e-06	6.03e-05	402	-0.0015625	0.0010806	0.149292	0.533511	839	-0.0032197	0.0007534	2.18e-05	0.0002757
C17ORF68	80169	ILMN_1755711	turquoise	1264	0.0054361	0.0010007	6.8e-08	0.151271	0.16367	1.06e-06	614	0.0072853	0.0014713	1.01e-06	6.09e-05	650	0.0042646	0.0014213	0.0028216	0.0109231	272	0.0038537	0.002214	0.0835906	0.403203	590	0.0069938	0.0016301	2.16e-05	0.0001301	402	0.0042359	0.0018351	0.0216935	0.325731	839	0.0053853	0.0012604	2.19e-05	0.0002761
TRAPPC6A	79090	ILMN_1775703		1264	-0.0040065	0.000744	8.79e-08	-0.148911	-0.162114	1.27e-06	614	-0.0047128	0.0011226	3.19e-05	0.0004323	650	-0.0039345	0.0010626	0.0002354	0.0024529	272	-0.0022792	0.0017406	0.192188	0.505318	590	-0.0055052	0.001178	3.87e-06	4.37e-05	402	-0.0025489	0.0013521	0.0604179	0.424744	839	-0.0039677	0.0009296	2.23e-05	0.0002807
ILVBL	10994	ILMN_1769451		1264	-0.003357	0.0007566	1e-05	-0.111927	-0.133992	4.26e-05	614	-0.0037559	0.0011293	0.0009467	0.004034	650	-0.0036865	0.0010705	0.0006188	0.0042253	272	-0.0039498	0.0018224	0.031626	0.329145	590	-0.0035653	0.0011933	0.0029559	0.0046339	402	-0.0022323	0.0013259	0.0933429	0.472722	839	-0.0040957	0.0009598	2.25e-05	0.0002817
PPFIA1	8500	ILMN_1800164	turquoise	1264	0.0042817	0.0007793	4.83e-08	0.159872	0.16522	8.09e-07	614	0.0053416	0.0011208	2.48e-06	0.0001048	650	0.0036862	0.0011547	0.0014952	0.0072596	272	0.0027853	0.001733	0.109899	0.437137	590	0.0062066	0.0012705	1.42e-06	2.36e-05	402	0.0023428	0.001313	0.0754388	0.449912	839	0.0042846	0.0010044	2.26e-05	0.0002825
C5ORF41	153222	ILMN_1776788		1264	0.0031825	0.0006539	1.29e-06	0.142265	0.14685	9.05e-06	614	0.0041796	0.0009823	2.5e-05	0.0003808	650	0.0027615	0.0009347	0.0032705	0.0118403	272	0.0010717	0.0016565	0.518547	0.663685	590	0.0041627	0.0009716	2.22e-05	0.0001322	402	0.0015179	0.0012422	0.222743	0.590991	839	0.0035712	0.0008372	2.26e-05	0.0002827
GPN1	11321	ILMN_1772719		1264	-0.0024536	0.0005049	1.34e-06	-0.13111	-0.146677	9.3e-06	614	-0.0030202	0.0007123	2.66e-05	0.0003944	650	-0.0025058	0.0007484	0.000871	0.0051419	272	-0.0013132	0.0010731	0.222793	0.523489	590	-0.0035872	0.0008261	1.72e-05	0.0001121	402	-0.0013343	0.0008116	0.101261	0.483531	839	-0.0028016	0.000657	2.27e-05	0.0002828
C1ORF59	113802	ILMN_1682428		1264	-0.0028656	0.0005942	1.61e-06	-0.12596	-0.145913	1.06e-05	614	-0.0030411	0.0008834	0.0006251	0.003075	650	-0.002419	0.0008686	0.0055463	0.0164821	272	-0.0035475	0.001593	0.0272927	0.319554	590	-0.003509	0.0008337	3.07e-05	0.000163	402	-0.0020877	0.0011251	0.0645464	0.430838	839	-0.0031807	0.0007458	2.27e-05	0.0002828
C10ORF6	55719	ILMN_1710207	turquoise	1264	0.0030779	0.000569	7.69e-08	0.166864	0.162552	1.14e-06	614	0.0044045	0.0008358	2.04e-07	2.25e-05	650	0.0019983	0.0008316	0.0166054	0.0334966	272	0.0023425	0.0015208	0.12537	0.454318	590	0.0046114	0.0008787	2.32e-07	8.36e-06	402	0.0010322	0.0009523	0.279321	0.620078	839	0.0031993	0.0007503	2.28e-05	0.000283
POLR3K	51728	ILMN_1801664	turquoise	1264	-0.0047759	0.0008903	9.81e-08	-0.150049	-0.16139	1.38e-06	614	-0.0047173	0.0012892	0.0002803	0.0017562	650	-0.0050735	0.001308	0.0001182	0.0017518	272	-0.0055058	0.0021521	0.0114074	0.266778	590	-0.0065474	0.0013637	2.12e-06	3.02e-05	402	-0.0013845	0.0015904	0.384713	0.673802	839	-0.0048215	0.0011314	2.3e-05	0.0002851
PTBP1	5725	ILMN_1655154	turquoise	1264	0.0038348	0.0006498	4.73e-09	0.162013	0.177241	1.48e-07	614	0.0041476	0.0009616	1.94e-05	0.0003263	650	0.0038596	0.0009504	5.62e-05	0.0011875	272	0.0030027	0.0012737	0.0195607	0.289966	590	0.0055822	0.0010833	3.77e-07	1.09e-05	402	0.0012051	0.0010821	0.266348	0.612386	839	0.0036844	0.0008655	2.35e-05	0.0002894
WDR12	55759	ILMN_1770692		1264	-0.0032313	0.0005707	1.9e-08	-0.167618	-0.170204	4.08e-07	614	-0.0022701	0.0008124	0.0054026	0.0134653	650	-0.0042555	0.0008388	5.42e-07	9.31e-05	272	-0.0016484	0.0013558	0.225767	0.525369	590	-0.0038424	0.0008747	1.38e-05	9.77e-05	402	-0.002538	0.0010461	0.015874	0.293861	839	-0.0030902	0.0007259	2.35e-05	0.0002894
PCTP	58488	ILMN_1802257	turquoise	1264	-0.0034062	0.0006211	5.11e-08	-0.154983	-0.164927	8.47e-07	614	-0.0036702	0.0008676	2.78e-05	0.0004037	650	-0.0036853	0.0009385	9.73e-05	0.0015681	272	-0.0032492	0.0014775	0.0292425	0.322836	590	-0.0044591	0.0009266	2.01e-06	2.96e-05	402	-0.0023058	0.0011202	0.0404511	0.389136	839	-0.0035035	0.000823	2.34e-05	0.0002894
UQCRQ	27089	ILMN_1666471	blue	1264	-0.0026986	0.0004841	3.11e-08	-0.160052	-0.167512	5.67e-07	614	-0.0028113	0.0007053	7.73e-05	0.0007666	650	-0.0029064	0.0007152	5.55e-05	0.0011875	272	-0.0009394	0.0010774	0.384496	0.609255	590	-0.0037945	0.000772	1.23e-06	2.14e-05	402	-0.0026856	0.0008612	0.0020033	0.159997	839	-0.0026321	0.0006185	2.36e-05	0.0002896
NUP37	79023	ILMN_1771903	blue	1264	-0.0030787	0.0005753	1.06e-07	-0.14553	-0.160986	1.45e-06	614	-0.0031243	0.0008262	0.000175	0.0012867	650	-0.0037258	0.0008481	1.35e-05	0.0005699	272	-0.0023828	0.0010717	0.0275283	0.319554	590	-0.0045569	0.0009963	6.12e-06	5.67e-05	402	-0.0012014	0.0008696	0.168187	0.549708	839	-0.0032036	0.000753	2.37e-05	0.0002896
MRPL32	64983	ILMN_1749432	turquoise	1264	-0.0033627	0.0006861	1.09e-06	-0.130273	-0.147697	8.08e-06	614	-0.0033753	0.0009721	0.0005615	0.002858	650	-0.0035155	0.0010442	0.0008154	0.0049672	272	0.00123	0.0016719	0.462932	0.645104	590	-0.0063412	0.0011268	3.14e-08	2.7e-06	402	-0.0013349	0.0010887	0.221143	0.589771	839	-0.0037751	0.0008874	2.38e-05	0.0002896
ARF4	378	ILMN_1723884	turquoise	1264	-0.0026777	0.00057	2.94e-06	-0.112539	-0.142028	1.69e-05	614	-0.0032867	0.0007962	4.29e-05	0.0005346	650	-0.0025195	0.000854	0.0033157	0.0118947	272	-0.001741	0.0013038	0.183606	0.499979	590	-0.0037871	0.0009076	3.58e-05	0.0001824	402	-0.0021664	0.0010211	0.034723	0.378757	839	-0.0031087	0.0007307	2.37e-05	0.0002896
ALG8	79053	ILMN_2365686	turquoise	1264	-0.0030456	0.0005895	2.81e-07	-0.158383	-0.15549	2.91e-06	614	-0.0035354	0.0008822	7.08e-05	0.000732	650	-0.0028909	0.0008394	0.0006187	0.0042253	272	-0.0028685	0.0015245	0.0616199	0.375627	590	-0.0044328	0.0008792	6.58e-07	1.49e-05	402	-0.0011496	0.0010964	0.295295	0.628974	839	-0.0031238	0.0007345	2.39e-05	0.0002897
SETD1A	9739	ILMN_1714327	turquoise	1264	0.0039409	0.0008189	1.69e-06	0.126624	0.145352	1.1e-05	614	0.0039725	0.001143	0.0005546	0.0028305	650	0.0045413	0.0012565	0.0003298	0.0029392	272	0.0027775	0.001934	0.152819	0.476115	590	0.0050426	0.0012761	8.95e-05	0.0003448	402	0.0019605	0.0014003	0.162566	0.54484	839	0.0045765	0.0010759	2.38e-05	0.0002897
FBXW11	23291	ILMN_2394571		1264	0.0030103	0.0005436	3.8e-08	0.154026	0.166499	6.65e-07	614	0.0031897	0.0008238	0.0001225	0.0010125	650	0.0030634	0.0007685	7.65e-05	0.0014158	272	0.0028976	0.001226	0.0192556	0.289966	590	0.004579	0.0008711	2.23e-07	8.22e-06	402	-0.0002616	0.0009339	0.779591	0.78415	839	0.0029877	0.0007028	2.41e-05	0.0002915
TAP2	6891	ILMN_1777565	yellow	1264	0.0056957	0.0012238	3.64e-06	0.146457	0.140589	2e-05	614	0.0055056	0.0017857	0.0021621	0.0071739	650	0.0053113	0.0017908	0.0031535	0.0115265	272	0.004817	0.0033742	0.15528	0.47832	590	0.006591	0.0018145	0.0003115	0.0008424	402	0.0052206	0.0020596	0.0117853	0.273635	839	0.0065615	0.0015437	2.41e-05	0.0002919
MKRN1	23608	ILMN_1671583	turquoise	1264	0.0030396	0.0005379	2.01e-08	0.173346	0.169788	4.25e-07	614	0.0034008	0.000802	2.66e-05	0.0003944	650	0.0029147	0.0007751	0.0001883	0.0022131	272	0.0023464	0.001216	0.0553594	0.362909	590	0.0046352	0.0008551	9.5e-08	5.04e-06	402	0.0004984	0.000912	0.585153	0.74034	839	0.0029574	0.0006961	2.43e-05	0.0002937
VTA1	51534	ILMN_1813010	turquoise	1264	-0.0038055	0.0006617	1.14e-08	-0.163707	-0.172473	2.83e-07	614	-0.0043854	0.0009587	6.05e-06	0.0001782	650	-0.0030849	0.0009507	0.0012496	0.0065083	272	-0.0024726	0.0016923	0.145881	0.471408	590	-0.0043812	0.0009988	1.42e-05	9.95e-05	402	-0.00408	0.001224	0.0009711	0.138255	839	-0.0034354	0.0008088	2.45e-05	0.0002949
AGFG1	3267	ILMN_3181215		1264	0.0038982	0.0008098	1.68e-06	0.151667	0.144599	1.1e-05	614	0.0042147	0.0011669	0.0003351	0.0019852	650	0.0032121	0.0011794	0.0066707	0.0185869	272	0.0042357	0.0017922	0.0192563	0.289966	590	0.0052809	0.0012891	4.93e-05	0.0002272	402	0.0019407	0.0014254	0.174441	0.554446	839	0.0042753	0.0010073	2.48e-05	0.0002983
CCNC	892	ILMN_1676423	turquoise	1264	-0.0039405	0.000729	7.85e-08	-0.140564	-0.162755	1.15e-06	614	-0.0051116	0.0010419	1.26e-06	6.92e-05	650	-0.0034882	0.0010896	0.0014494	0.0071365	272	-0.0041949	0.0014425	0.0041316	0.236566	590	-0.006026	0.0012064	8.3e-07	1.7e-05	402	-0.0011626	0.0012559	0.355395	0.660546	839	-0.0040591	0.0009565	2.49e-05	0.0002987
NDUFB8	4714	ILMN_1661170		1264	-0.0021194	0.0003723	1.59e-08	-0.158839	-0.171082	3.61e-07	614	-0.0018836	0.0005434	0.0005729	0.0028944	650	-0.0026687	0.0005502	1.62e-06	0.0001619	272	-0.00058	0.0008718	0.506746	0.660685	590	-0.0033068	0.0005994	5.69e-08	3.76e-06	402	-0.0013515	0.0006204	0.0301886	0.361699	839	-0.0020203	0.0004762	2.5e-05	0.0002996
LGALS3	3958	ILMN_1803788	blue	1264	-0.0047887	0.0008001	2.89e-09	-0.198275	-0.1794	1.07e-07	614	-0.0058513	0.0011925	1.26e-06	6.92e-05	650	-0.0045685	0.0011611	9.44e-05	0.0015467	272	-0.0048577	0.0019615	0.0142641	0.273624	590	-0.0053756	0.0012815	3.26e-05	0.0001706	402	-0.0025334	0.0013534	0.062246	0.428066	839	-0.0043678	0.0010302	2.53e-05	0.0003024
PRICKLE4	29964	ILMN_1695868		1264	-0.0028115	0.0004787	5.59e-09	-0.157248	-0.176398	1.66e-07	614	-0.002642	0.0006903	0.000146	0.0011396	650	-0.0031738	0.000698	6.74e-06	0.0003749	272	-0.0020199	0.0010643	0.0594268	0.372155	590	-0.0040394	0.000774	2.7e-07	8.92e-06	402	-0.0017283	0.0008681	0.0474463	0.404967	839	-0.0025727	0.0006069	2.53e-05	0.0003024
CYTH1	9267	ILMN_2403852	turquoise	1264	0.0037195	0.0006721	3.87e-08	0.148026	0.166786	6.75e-07	614	0.0041298	0.000953	1.78e-05	0.0003145	650	0.0037223	0.0009979	0.0002118	0.0023117	272	0.0020564	0.0015844	0.196091	0.507631	590	0.0056833	0.0010572	1.2e-07	5.71e-06	402	0.0019361	0.0011585	0.0957535	0.476089	839	0.0035626	0.0008404	2.54e-05	0.0003024
SCOC	60592	ILMN_1768050	turquoise	1264	-0.0030086	0.0006485	3.9e-06	-0.123816	-0.140261	2.11e-05	614	-0.0038848	0.0009188	2.8e-05	0.0004045	650	-0.0027339	0.0009685	0.0049386	0.0154286	272	-0.0024293	0.0014164	0.0881835	0.409174	590	-0.0043048	0.0011035	0.0001096	0.0003995	402	-0.0012384	0.0010281	0.229377	0.594153	839	-0.0035821	0.0008463	2.61e-05	0.00031
DCAF15	90379	ILMN_2192620	turquoise	1264	0.0036984	0.0007236	3.75e-07	0.152922	0.154229	3.63e-06	614	0.0045288	0.0009583	2.99e-06	0.0001153	650	0.0028408	0.0011276	0.0120507	0.0272408	272	0.0010372	0.0017327	0.550252	0.675923	590	0.0058061	0.0010754	1.06e-07	5.33e-06	402	0.0011505	0.0013997	0.411782	0.683922	839	0.0037914	0.0008962	2.63e-05	0.0003105
TOR1AIP1	26092	ILMN_1729318		1264	-0.0017946	0.0003699	1.39e-06	-0.141951	-0.146057	9.6e-06	614	-0.0019611	0.0005334	0.0002624	0.0016819	650	-0.0020518	0.0005525	0.000226	0.0023847	272	-0.0009392	0.0009469	0.322689	0.578125	590	-0.0024052	0.0005516	1.6e-05	0.000107	402	-0.0017844	0.0006575	0.007052	0.234297	839	-0.0018851	0.0004455	2.62e-05	0.0003105
LRCH3	84859	ILMN_1757336	turquoise	1264	0.0045309	0.0009584	2.55e-06	0.133545	0.142689	1.52e-05	614	0.0046404	0.0013598	0.000696	0.0033046	650	0.0051959	0.0014429	0.0003468	0.0030268	272	0.0038541	0.0020492	0.0617335	0.375627	590	0.0049849	0.0015694	0.0015887	0.0028993	402	0.0037204	0.001646	0.0245571	0.339799	839	0.0050526	0.0011942	2.63e-05	0.0003105
TGM2	7052	ILMN_1705750	yellow	1264	0.0103284	0.0018643	3.75e-08	0.171916	0.166825	6.62e-07	614	0.0095193	0.0027211	0.0005102	0.0026669	650	0.0114254	0.0027525	3.86e-05	0.0009608	272	0.0047049	0.004891	0.337466	0.587512	590	0.0120122	0.0026321	6.42e-06	5.86e-05	402	0.0098356	0.0034719	0.0049394	0.210864	839	0.0100492	0.0023768	2.66e-05	0.000312
INTS1	26173	ILMN_2317463	turquoise	1264	0.0049313	0.0010042	1.04e-06	0.15465	0.147999	7.8e-06	614	0.0052182	0.0014339	0.0003022	0.0018528	650	0.0055226	0.0014849	0.0002211	0.002356	272	0.0068841	0.0025305	0.0072096	0.251998	590	0.0071388	0.0015226	3.61e-06	4.15e-05	402	0.0001485	0.0017877	0.933856	0.814109	839	0.0053769	0.0012719	2.67e-05	0.000312
MAPK7	5598	ILMN_1709623	green	1264	0.0047276	0.0009635	1.06e-06	0.138684	0.14811	7.93e-06	614	0.0041065	0.0012512	0.0011029	0.0044873	650	0.0061301	0.0015335	7.31e-05	0.0013727	272	0.0046472	0.0020919	0.0276603	0.320133	590	0.0054877	0.0014375	0.0001528	0.0005023	402	0.0033471	0.0018822	0.0764107	0.451761	839	0.0052707	0.0012468	2.67e-05	0.000312
RPL8	6132	ILMN_1811433		1264	-0.005455	0.0011284	1.52e-06	-0.143151	-0.145792	1.02e-05	614	-0.0056506	0.0017098	0.0010189	0.0042384	650	-0.0056458	0.0015895	0.0004164	0.0033759	272	-0.0060455	0.0024109	0.013113	0.27153	590	-0.0067842	0.0018586	0.0002914	0.0008005	402	-0.0030892	0.0019599	0.116072	0.498398	839	-0.0060089	0.0014215	2.67e-05	0.000312
ZDHHC8	29801	ILMN_1789492	turquoise	1264	0.005512	0.0010802	3.92e-07	0.137311	0.153783	3.76e-06	614	0.006538	0.0015134	1.89e-05	0.0003236	650	0.005436	0.0016282	0.0009008	0.0052491	272	0.0041235	0.0023179	0.0770567	0.397562	590	0.009022	0.0016752	1.14e-07	5.56e-06	402	0.0011108	0.0019488	0.569134	0.736852	839	0.0059386	0.0014062	2.72e-05	0.0003143
ITGAM	3684	ILMN_1685009		1264	0.0035111	0.0007669	5.2e-06	0.116363	0.138003	2.61e-05	614	0.0038205	0.0010861	0.0004755	0.0025545	650	0.0036983	0.0011735	0.0017161	0.0079417	272	0.0015443	0.0017558	0.380381	0.607839	590	0.0057336	0.0012441	5.22e-06	5.2e-05	402	0.0006861	0.0013455	0.61047	0.746463	839	0.0041428	0.000981	2.72e-05	0.0003143
C6ORF111	25957	ILMN_2161357	turquoise	1264	0.0053798	0.0012566	2.02e-05	0.111399	0.12947	7.43e-05	614	0.0063967	0.0016645	0.0001374	0.0010886	650	0.0048217	0.0019512	0.0137819	0.0295915	272	0.0053525	0.0027689	0.0549187	0.36114	590	0.0079563	0.0019927	7.57e-05	0.0003053	402	0.0031051	0.0022958	0.177281	0.557259	839	0.0067835	0.0016064	2.72e-05	0.0003143
NQO1	1728	ILMN_1720282		1264	-0.0039915	0.0011535	0.0005595	-0.0981642	-0.104921	0.0010169	614	-0.0071211	0.0016612	2.18e-05	0.0003537	650	-0.0011337	0.0017195	0.509982	0.309325	272	-3.83e-05	0.003218	0.99053	0.773925	590	-0.0043367	0.001659	0.009233	0.0113737	402	-0.0054826	0.0021102	0.0098562	0.258593	839	-0.0058648	0.0013886	2.71e-05	0.0003143
NUMA1	4926	ILMN_2160005	turquoise	1264	0.0063525	0.0011337	2.63e-08	0.152867	0.168616	5.06e-07	614	0.0064663	0.0015767	4.8e-05	0.0005679	650	0.007402	0.0017511	2.79e-05	0.0008012	272	0.0035709	0.0027229	0.191518	0.504481	590	0.0083559	0.0017792	3.47e-06	4.09e-05	402	0.0039311	0.0019854	0.048658	0.406243	839	0.0062334	0.0014765	2.73e-05	0.0003152
VIM	7431	ILMN_1782538		1264	0.0038611	0.000722	1.08e-07	0.138483	0.160966	1.47e-06	614	0.0042578	0.0010497	5.79e-05	0.000646	650	0.0042176	0.0010789	0.0001046	0.0016379	272	0.00297	0.0012504	0.0186752	0.287995	590	0.0066172	0.0011982	5.52e-08	3.74e-06	402	0.000225	0.0012427	0.856477	0.800061	839	0.0039856	0.0009442	2.74e-05	0.0003153
SSR4	6748	ILMN_1680403	blue	1264	-0.0028024	0.0005673	8.96e-07	-0.143338	-0.148822	6.98e-06	614	-0.002986	0.0008225	0.0003125	0.0018764	650	-0.002987	0.0008291	0.0003445	0.0030268	272	-0.0016682	0.0012361	0.178962	0.497053	590	-0.0039593	0.0009301	2.5e-05	0.0001432	402	-0.0018833	0.0009332	0.0445099	0.396832	839	-0.0030845	0.0007308	2.74e-05	0.0003153
ZNF187	7741	ILMN_1760982		1264	-0.0023207	0.0006043	0.0001297	-0.0973044	-0.116336	0.0003128	614	-0.001954	0.0008678	0.0247786	0.0394482	650	-0.0031451	0.0009114	0.0006031	0.0041927	272	-0.0017996	0.0013333	0.178925	0.497053	590	-0.0033616	0.0009277	0.000322	0.000864	402	-0.0016545	0.0010909	0.130457	0.513771	839	-0.0033061	0.0007834	2.76e-05	0.000316
BRP44	25874	ILMN_1727813	turquoise	1264	-0.0030253	0.000574	1.62e-07	-0.156	-0.158727	1.94e-06	614	-0.0038471	0.0008439	6.49e-06	0.0001857	650	-0.0025119	0.0008309	0.0026221	0.0103849	272	-0.0004798	0.0012785	0.707924	0.717447	590	-0.004887	0.000946	3.53e-07	1.05e-05	402	-0.0010189	0.0009386	0.278594	0.620078	839	-0.0031308	0.0007424	2.79e-05	0.0003167
CPEB2	132864	ILMN_2375484	turquoise	1264	0.004334	0.0008299	2.1e-07	0.148375	0.157123	2.3e-06	614	0.0040733	0.0012143	0.0008565	0.0037772	650	0.0046741	0.00122	0.0001428	0.0019275	272	0.0024809	0.0019415	0.20307	0.511414	590	0.0066478	0.001273	2.65e-07	8.87e-06	402	0.0009836	0.0015159	0.516925	0.721534	839	0.0044371	0.0010519	2.78e-05	0.0003167
FARSA	2193	ILMN_1778255		1264	-0.003217	0.0006357	4.87e-07	-0.137721	-0.152476	4.4e-06	614	-0.0033055	0.0008853	0.0002104	0.0014631	650	-0.0033113	0.0009516	0.0005433	0.0039447	272	-0.0016625	0.00154	0.281913	0.560777	590	-0.0041723	0.0009632	1.81e-05	0.0001156	402	-0.002158	0.0011845	0.0695231	0.443118	839	-0.0033999	0.0008061	2.79e-05	0.0003167
STARD10	10809	ILMN_1717052		1264	-0.0052557	0.0010788	1.26e-06	-0.153107	-0.147091	8.91e-06	614	-0.006393	0.0016184	8.95e-05	0.0008402	650	-0.0037083	0.0015147	0.0146825	0.0308046	272	0.0029789	0.002756	0.281303	0.560114	590	-0.0078401	0.0016756	3.77e-06	4.3e-05	402	-0.0052955	0.0018908	0.0054468	0.217322	839	-0.0057693	0.0013676	2.77e-05	0.0003167
SLC25A19	60386	ILMN_1666553		1264	-0.0024598	0.0006385	0.0001234	-0.112475	-0.116601	0.0003014	614	-0.0026068	0.0009481	0.006185	0.0148221	650	-0.0019407	0.0009106	0.0335213	0.0534584	272	-0.0019181	0.0015311	0.212059	0.517407	590	-0.0035333	0.0009741	0.0003178	0.0008568	402	3.73e-05	0.0011949	0.975096	0.818839	839	-0.0033077	0.0007843	2.79e-05	0.0003167
PRRG1	5638	ILMN_1781791		1264	0.0052675	0.0009585	4.79e-08	0.170397	0.165128	8.09e-07	614	0.0084337	0.0014362	7.88e-09	2.28e-06	650	0.002592	0.0013677	0.058615	0.0772144	272	0.0066048	0.0023898	0.0063571	0.248294	590	0.0051766	0.0013203	0.0001013	0.0003771	402	0.0041516	0.0019609	0.0351042	0.379883	839	0.004919	0.0011669	2.81e-05	0.000317
UQCRFS1	7386	ILMN_1701749	turquoise	1264	-0.001938	0.0003641	1.23e-07	-0.145579	-0.160293	1.61e-06	614	-0.0020875	0.0005297	9.28e-05	0.000859	650	-0.0019382	0.0005314	0.0002911	0.0027477	272	-0.0016059	0.0008799	0.0697553	0.384603	590	-0.0022789	0.0005725	7.95e-05	0.000316	402	-0.0020514	0.0006501	0.0017738	0.152562	839	-0.0019585	0.0004646	2.81e-05	0.000317
DCI	1632	ILMN_2049303		1264	-0.002822	0.0006791	3.48e-05	-0.0984142	-0.125801	0.0001116	614	-0.0038615	0.0010411	0.0002315	0.0015589	650	-0.0021678	0.0009405	0.0215589	0.0399973	272	-0.00159	0.0015159	0.295753	0.567522	590	-0.0042777	0.0011276	0.0001677	0.0005397	402	-0.00261	0.0011276	0.0213345	0.324391	839	-0.0033993	0.0008065	2.81e-05	0.000317
C6ORF106	64771	ILMN_1757723		1264	0.0025201	0.0006767	0.0002054	0.107144	0.112804	0.0004494	614	0.0023856	0.0009659	0.0138596	0.0259565	650	0.0030231	0.0010082	0.0028383	0.0109499	272	0.0030117	0.001744	0.0860363	0.405305	590	0.0018025	0.0010268	0.0798141	0.0602504	402	0.0038879	0.0011372	0.0007204	0.12203	839	0.0035328	0.000838	2.81e-05	0.000317
POLS	11044	ILMN_1756793		1264	0.0042782	0.0008444	4.72e-07	0.146606	0.152599	4.31e-06	614	0.0051725	0.0012137	2.43e-05	0.0003756	650	0.0039226	0.0012718	0.002147	0.0090877	272	0.0032556	0.002057	0.115377	0.442351	590	0.0061815	0.001282	1.92e-06	2.87e-05	402	0.0026508	0.0015288	0.084018	0.46356	839	0.0045165	0.0010717	2.83e-05	0.0003174
RNY1	6084	ILMN_3237623		1264	-0.0051922	0.0010751	1.55e-06	-0.152607	-0.14554	1.04e-05	614	-0.0060424	0.0015303	9e-05	0.0008429	650	-0.0045782	0.0015898	0.0041411	0.013754	272	0.0007705	0.0022351	0.730723	0.722031	590	-0.0091	0.0017754	4.33e-07	1.18e-05	402	-0.002671	0.0018178	0.142839	0.526653	839	-0.0056788	0.0013476	2.83e-05	0.0003174
FASTKD3	79072	ILMN_1750160		1264	-0.0037043	0.0007302	4.56e-07	-0.127078	-0.153001	4.19e-06	614	-0.0039416	0.0010615	0.000228	0.0015406	650	-0.0040319	0.0010678	0.0001774	0.0021892	272	-0.0048007	0.0015558	0.0023781	0.221429	590	-0.0055328	0.0011772	3.42e-06	4.05e-05	402	3.29e-05	0.0012037	0.978243	0.819237	839	-0.003989	0.0009467	2.83e-05	0.0003175
CPSF1	29894	ILMN_1654545	turquoise	1264	0.0041308	0.0007384	2.78e-08	0.168567	0.168102	5.22e-07	614	0.0054809	0.0009888	4.84e-08	9.55e-06	650	0.0034676	0.0011296	0.0022512	0.009364	272	0.0041161	0.0016671	0.0145537	0.274814	590	0.0065054	0.0011955	8.5e-08	4.79e-06	402	0.0009339	0.0012645	0.460791	0.700386	839	0.0039868	0.0009468	2.87e-05	0.0003176
POFUT2	23275	ILMN_1775823	turquoise	1264	0.0051316	0.0009635	1.21e-07	0.137573	0.160517	1.59e-06	614	0.0059745	0.0013116	6.59e-06	0.0001857	650	0.0049255	0.0014925	0.0010311	0.0057149	272	0.0058265	0.0023478	0.0140649	0.273614	590	0.0068239	0.0015493	1.31e-05	9.4e-05	402	0.0036427	0.0016356	0.0267171	0.3486	839	0.0052402	0.0012441	2.85e-05	0.0003176
SUCLG1	8802	ILMN_1779616	blue	1264	-0.0026956	0.0005084	1.37e-07	-0.138747	-0.159773	1.74e-06	614	-0.003035	0.0007455	5.45e-05	0.0006168	650	-0.0029094	0.000745	0.0001063	0.0016458	272	-0.0013439	0.0010549	0.204445	0.51179	590	-0.0036852	0.0008327	1.19e-05	8.86e-05	402	-0.0019615	0.0008615	0.0235254	0.335367	839	-0.0027153	0.0006445	2.84e-05	0.0003176
SF3B14	51639	ILMN_2182120	blue	1264	-0.0029381	0.0005607	1.91e-07	-0.16109	-0.157807	2.18e-06	614	-0.0036801	0.0007917	4.29e-06	0.000146	650	-0.0028874	0.0008545	0.0007808	0.0048853	272	-0.0030469	0.0010394	0.0038487	0.23624	590	-0.0042663	0.0009858	1.84e-05	0.0001166	402	0.0002966	0.0008744	0.734678	0.773817	839	-0.0030717	0.0007294	2.86e-05	0.0003176
FAH	2184	ILMN_1781536		1264	-0.0047077	0.0010545	8.83e-06	-0.119216	-0.134798	3.86e-05	614	-0.0057621	0.0015391	0.0002025	0.0014228	650	-0.0037953	0.0015062	0.0120324	0.0272127	272	-0.0050768	0.0029058	0.0824548	0.401621	590	-0.0043754	0.0015105	0.0039469	0.0057997	402	-0.0020667	0.0019086	0.279791	0.620078	839	-0.0053799	0.0012776	2.86e-05	0.0003176
SUGT1	10910	ILMN_2054725	turquoise	1264	-0.0025402	0.0005799	1.29e-05	-0.117158	-0.13232	5.25e-05	614	-0.00256	0.0008435	0.0025321	0.007983	650	-0.0028262	0.0008613	0.0011015	0.0059817	272	-0.0024431	0.0012847	0.0589274	0.371288	590	-0.0048451	0.00089	8.4e-08	4.79e-06	402	0.0008181	0.0010958	0.455941	0.699214	839	-0.0030594	0.0007267	2.87e-05	0.0003176
ZC3HAV1	56829	ILMN_1667068	turquoise	1264	0.0039266	0.0009082	1.67e-05	0.122566	0.130439	6.43e-05	614	0.0042608	0.0013338	0.0014897	0.0055207	650	0.0038554	0.001327	0.0038222	0.0130338	272	0.0056808	0.0018952	0.0031382	0.225028	590	0.0057007	0.001479	0.000132	0.0004508	402	0.0016658	0.0016409	0.310884	0.637997	839	0.0050796	0.0012061	2.86e-05	0.0003176
DCXR	51181	ILMN_1681437		1264	-0.0030033	0.000718	3.1e-05	-0.102764	-0.126384	0.0001022	614	-0.0032355	0.0010474	0.0021199	0.0070845	650	-0.002793	0.0010585	0.0085691	0.0219227	272	-0.0005216	0.0019456	0.788973	0.734302	590	-0.0047493	0.0009919	2.26e-06	3.13e-05	402	-0.0025709	0.0013811	0.0636925	0.429723	839	-0.0037309	0.0008862	2.87e-05	0.0003176
MAZ	4150	ILMN_1677997	turquoise	1264	-0.0049615	0.0009987	7.8e-07	-0.129373	-0.149782	6.38e-06	614	-0.0066181	0.0014582	7.12e-06	0.0001895	650	-0.0038651	0.0014899	0.0097424	0.0237144	272	-0.0032533	0.0020015	0.105959	0.434317	590	-0.0080148	0.0017665	7.24e-06	6.27e-05	402	-0.0014796	0.001533	0.335251	0.649785	839	-0.0053468	0.0012705	2.9e-05	0.0003192
FBL	2091	ILMN_1719205	blue	1264	-0.0025638	0.0005303	1.51e-06	-0.153761	-0.145951	1.02e-05	614	-0.0032322	0.000752	2.08e-05	0.0003432	650	-0.0022875	0.0007892	0.0039052	0.0131968	272	-0.0008271	0.00131	0.52867	0.667442	590	-0.0033249	0.0008042	4.21e-05	0.0002028	402	-0.0024479	0.0009876	0.0137659	0.281912	839	-0.002768	0.0006578	2.9e-05	0.0003192
TSHZ3	57616	ILMN_1743933	turquoise	1264	0.00538	0.0010545	3.93e-07	0.148257	0.153699	3.76e-06	614	0.0058754	0.0015223	0.0001286	0.0010396	650	0.0057163	0.001574	0.0003088	0.0028244	272	0.0064079	0.002232	0.004623	0.238598	590	0.0063559	0.0017146	0.0002346	0.0006898	402	0.0019221	0.0018015	0.286895	0.624417	839	0.0057419	0.0013649	2.92e-05	0.0003205
MRPL27	51264	ILMN_1811327	blue	1264	-0.003407	0.0006297	7.65e-08	-0.142479	-0.162771	1.14e-06	614	-0.0037289	0.0008874	3.14e-05	0.0004287	650	-0.003951	0.0009479	3.58e-05	0.0009233	272	-0.0009429	0.0014109	0.50487	0.660103	590	-0.0056349	0.0010399	9.59e-08	5.04e-06	402	-0.0013578	0.001034	0.190174	0.568127	839	-0.0034498	0.0008202	2.93e-05	0.000321
TPRKB	51002	ILMN_1690307		1264	-0.0035334	0.0007339	1.67e-06	-0.123528	-0.145113	1.09e-05	614	-0.004072	0.0010723	0.0001643	0.0012263	650	-0.0034838	0.0010805	0.0013409	0.0068023	272	-0.0013599	0.0015839	0.391789	0.612937	590	-0.0055695	0.001233	7.93e-06	6.6e-05	402	-0.0008422	0.0011834	0.477268	0.705859	839	-0.004009	0.0009533	2.93e-05	0.000321
PSMB5	5693	ILMN_1744649	turquoise	1264	-0.0021818	0.0005103	2.07e-05	-0.117826	-0.129203	7.58e-05	614	-0.0029372	0.0007455	9.32e-05	0.0008598	650	-0.0018295	0.0007379	0.0134699	0.0291645	272	-0.0030094	0.0011574	0.0101544	0.260934	590	-0.0036728	0.000795	4.96e-06	5.02e-05	402	-0.0002563	0.0008953	0.774867	0.783014	839	-0.0027482	0.0006535	2.93e-05	0.000321
KLHDC10	23008	ILMN_2115591		1264	0.0019048	0.0005897	0.001272	0.089849	0.0980336	0.0019853	614	0.0026629	0.0008584	0.0020296	0.0068889	650	0.0014126	0.0008654	0.103201	0.110575	272	0.0016964	0.0013057	0.195649	0.507631	590	0.0017304	0.0008692	0.0470796	0.0403683	402	0.0024586	0.0011547	0.0340893	0.378757	839	0.0030776	0.0007321	2.95e-05	0.0003225
DSTYK	25778	ILMN_3257566	brown	1264	0.0026292	0.000742	0.0004109	0.0888439	0.107969	0.0007889	614	0.0026869	0.0011014	0.0150571	0.0275911	650	0.0028299	0.00107	0.0084179	0.0216228	272	0.0003734	0.001749	0.831196	0.74291	590	0.0042913	0.0011378	0.0001829	0.0005733	402	0.0025849	0.0013797	0.0620099	0.427149	839	0.0038775	0.0009227	2.97e-05	0.000324
PRDM4	11108	ILMN_1691432	turquoise	1264	0.0040843	0.0006889	4.03e-09	0.164848	0.178102	1.37e-07	614	0.0050036	0.0010292	1.56e-06	7.81e-05	650	0.0035043	0.000982	0.0003913	0.0032575	272	0.0028189	0.0016223	0.0841298	0.40347	590	0.0052098	0.0011239	4.61e-06	4.88e-05	402	0.0017195	0.0011268	0.128129	0.5133	839	0.0037465	0.0008918	2.99e-05	0.000325
HMGB1	3146	ILMN_1791466	blue	1264	-0.0040153	0.0008133	9.11e-07	-0.155244	-0.148439	7.03e-06	614	-0.0050306	0.0011898	2.81e-05	0.0004045	650	-0.0030381	0.0011959	0.0113568	0.0262066	272	-0.003109	0.0017637	0.0797625	0.400416	590	-0.0055374	0.001309	2.8e-05	0.0001535	402	-0.00148	0.0014286	0.301104	0.633337	839	-0.0043084	0.0010261	3.02e-05	0.0003256
FBRS	64319	ILMN_3245236	turquoise	1264	0.0043033	0.0008772	1.07e-06	0.129188	0.148168	7.95e-06	614	0.0034219	0.001195	0.0043659	0.0115756	650	0.0056336	0.0013546	3.73e-05	0.0009532	272	0.0036405	0.0019381	0.0620682	0.376189	590	0.0058134	0.0013259	1.43e-05	9.97e-05	402	0.0021126	0.0016509	0.201694	0.575206	839	0.0047606	0.0011337	3.01e-05	0.0003256
EIF4E2	9470	ILMN_1738326	turquoise	1264	-0.002257	0.0004941	5.47e-06	-0.117781	-0.138109	2.71e-05	614	-0.002606	0.0007163	0.0003036	0.0018529	650	-0.0024794	0.0007207	0.0006264	0.004253	272	-0.0019729	0.0009946	0.0489455	0.352472	590	-0.0029162	0.0008097	0.0003498	0.0009239	402	-0.0014669	0.0008967	0.102961	0.48581	839	-0.0027351	0.0006514	3.02e-05	0.0003256
RAB32	10981	ILMN_2115434		1264	-0.0020151	0.0004446	6.44e-06	-0.121367	-0.136922	3.07e-05	614	-0.0024389	0.0006294	0.0001211	0.0010064	650	-0.0017849	0.0006496	0.0062087	0.0177079	272	-0.0011824	0.0010015	0.239431	0.534343	590	-0.0026054	0.0007053	0.0002465	0.0007125	402	-0.0010535	0.0007379	0.154449	0.538142	839	-0.0022975	0.0005472	3.02e-05	0.0003256
MLL3	58508	ILMN_2408877	turquoise	1264	0.0049684	0.0012094	4.27e-05	0.110955	0.124283	0.0001301	614	0.0048943	0.0017363	0.0050137	0.0128088	650	0.0054272	0.0018171	0.0029487	0.0110942	272	0.0033378	0.0027725	0.230336	0.528878	590	0.0067268	0.002031	0.0009973	0.0020226	402	0.0039163	0.0018652	0.0366354	0.379883	839	0.0064501	0.0015361	3.02e-05	0.0003256
PPP1R8	5511	ILMN_2321485		1264	-0.0021186	0.0005047	2.91e-05	-0.126953	-0.127168	9.72e-05	614	-0.0021112	0.0007166	0.0033709	0.0096816	650	-0.0021987	0.000747	0.0033879	0.0120503	272	-0.0004549	0.0011415	0.69077	0.713298	590	-0.0036007	0.0007659	3.39e-06	4.03e-05	402	-0.0018541	0.0009073	0.0419139	0.393524	839	-0.0027174	0.0006474	3.04e-05	0.0003271
COX7B	1349	ILMN_2184049	blue	1264	-0.0033808	0.0006478	2.13e-07	-0.150092	-0.157002	2.33e-06	614	-0.0043762	0.0009459	4.75e-06	0.000155	650	-0.0030187	0.0009461	0.0015025	0.0072748	272	-0.0023231	0.0013158	0.0792916	0.400416	590	-0.0045492	0.0011161	5.37e-05	0.0002404	402	-0.0010157	0.0009968	0.309053	0.637349	839	-0.0034603	0.0008248	3.06e-05	0.0003278
PHF15	23338	ILMN_1795285		1264	0.0039715	0.0008042	9.05e-07	0.134388	0.148721	7e-06	614	0.0045584	0.0011613	9.89e-05	0.0008914	650	0.0036027	0.0012045	0.0029095	0.0110752	272	0.0017762	0.0020062	0.377227	0.606198	590	0.0055293	0.0011972	4.99e-06	5.03e-05	402	0.0017386	0.0015305	0.256916	0.6079	839	0.0042344	0.0010091	3.06e-05	0.0003278
FAM20B	9917	ILMN_1811373	turquoise	1264	0.0028806	0.000608	2.43e-06	0.132003	0.142995	1.46e-05	614	0.0028689	0.000881	0.0012061	0.0047814	650	0.0032927	0.0009188	0.00037	0.0031504	272	0.0026014	0.0012855	0.0445956	0.348209	590	0.0038256	0.0009599	7.8e-05	0.0003118	402	0.001468	0.0010928	0.180218	0.559221	839	0.0032007	0.0007629	3.06e-05	0.0003278
MAK16	84549	ILMN_1777139		1264	-0.0029906	0.0006295	2.29e-06	-0.144945	-0.143334	1.39e-05	614	-0.0038386	0.0009594	7.27e-05	0.000743	650	-0.0028262	0.000882	0.0014353	0.007093	272	-0.0035237	0.0014043	0.0130507	0.27153	590	-0.0043691	0.0010082	1.79e-05	0.0001153	402	-0.0006696	0.0011329	0.554933	0.731572	839	-0.0031807	0.0007583	3.08e-05	0.000329
ZFC3H1	196441	ILMN_1803590	turquoise	1264	0.0059006	0.0012516	2.72e-06	0.131361	0.142371	1.59e-05	614	0.0075947	0.0017699	2.14e-05	0.0003503	650	0.0046747	0.0019115	0.0147842	0.0309599	272	0.0074245	0.0029614	0.0131296	0.27153	590	0.0066359	0.0019831	0.0008843	0.0018502	402	0.0040307	0.00223	0.0717333	0.445673	839	0.0067402	0.0016078	3.11e-05	0.0003314
RPRD2	23248	ILMN_3238889	turquoise	1264	0.0043378	0.0008938	1.38e-06	0.12828	0.146358	9.57e-06	614	0.0045324	0.0012834	0.0004516	0.0024509	650	0.0046926	0.0013326	0.0004661	0.0036119	272	0.0045377	0.0018855	0.0171894	0.285026	590	0.0070271	0.0014495	1.69e-06	2.69e-05	402	-0.0008573	0.0015099	0.570641	0.73732	839	0.0048825	0.0011651	3.13e-05	0.0003328
DAZAP1	26528	ILMN_1746257		1264	0.0033837	0.0006917	1.14e-06	0.12745	0.147532	8.31e-06	614	0.0051904	0.0010152	4.54e-07	3.84e-05	650	0.0023827	0.0010255	0.0205346	0.0387086	272	0.0020902	0.0015569	0.181221	0.498341	590	0.005827	0.0011125	2.45e-07	8.46e-06	402	0.0020884	0.0011533	0.0712328	0.445673	839	0.0036133	0.0008624	3.14e-05	0.0003334
NOL11	25926	ILMN_1688971		1264	-0.0021342	0.0004549	3.04e-06	-0.139826	-0.14125	1.74e-05	614	-0.0016196	0.0006519	0.0133137	0.0251672	650	-0.0027587	0.0006699	4.43e-05	0.0010245	272	-0.0019628	0.0011121	0.079405	0.400416	590	-0.002437	0.0006921	0.0004707	0.0011534	402	-0.0020844	0.0008095	0.0105264	0.267094	839	-0.0024401	0.0005825	3.15e-05	0.0003342
TAF4	6874	ILMN_1737535	turquoise	1264	0.0051038	0.0009934	3.27e-07	0.144296	0.154719	3.28e-06	614	0.0052506	0.0013943	0.0001859	0.001344	650	0.0058161	0.0014952	0.000113	0.0017013	272	0.0048391	0.0021884	0.0283769	0.321606	590	0.0067346	0.0015756	2.32e-05	0.0001363	402	0.0020231	0.0016548	0.222493	0.590849	839	0.0054769	0.0013079	3.17e-05	0.0003358
C14ORF112	51241	ILMN_1706305		1264	-0.0032465	0.000541	2.64e-09	-0.168082	-0.18	1e-07	614	-0.0036451	0.0008076	7.97e-06	0.0001982	650	-0.0032483	0.0007818	3.79e-05	0.0009548	272	-0.0025616	0.001123	0.0238039	0.304308	590	-0.0045047	0.0009585	3.42e-06	4.05e-05	402	-0.0011412	0.0008003	0.155003	0.538481	839	-0.0029205	0.0006978	3.2e-05	0.0003377
ATP5S	27109	ILMN_2299843	turquoise	1264	-0.0049253	0.00088	2.73e-08	-0.14827	-0.168284	5.21e-07	614	-0.0038712	0.0013223	0.0035733	0.0100633	650	-0.0064434	0.0012806	6.67e-07	0.0001015	272	-0.0024126	0.0017675	0.17411	0.49561	590	-0.0069772	0.0015085	4.84e-06	4.97e-05	402	-0.0037257	0.0014853	0.01268	0.278801	839	-0.0046133	0.0011022	3.2e-05	0.0003377
VSIG4	11326	ILMN_1669409		1264	0.0084887	0.0015601	6.48e-08	0.166604	0.163771	1.02e-06	614	0.007817	0.0022548	0.0005724	0.0028944	650	0.0092793	0.0022915	5.9e-05	0.0012182	272	0.0093776	0.0037889	0.0143217	0.273624	590	0.0074883	0.0023198	0.0013331	0.0025343	402	0.0074601	0.0027548	0.007175	0.235944	839	0.007925	0.001894	3.21e-05	0.0003388
ZSWIM4	65249	ILMN_2150654	turquoise	1264	0.0057532	0.0012512	4.74e-06	0.117039	0.139026	2.45e-05	614	0.0046237	0.0017032	0.0068653	0.0158303	650	0.007194	0.001913	0.0001883	0.0022131	272	0.0049418	0.0027382	0.0729195	0.389061	590	0.0062268	0.0019385	0.0014069	0.0026424	402	0.0043765	0.0023206	0.0603091	0.424744	839	0.0067501	0.001614	3.24e-05	0.0003411
ING3	54556	ILMN_1783170		1264	-0.0041647	0.001015	4.37e-05	-0.115043	-0.12403	0.000132	614	-0.0041337	0.0015187	0.0067211	0.0155978	650	-0.0039474	0.0014772	0.007767	0.0205398	272	-0.0026795	0.0022292	0.231069	0.528878	590	-0.0061688	0.0016491	0.000206	0.0006275	402	-0.0025214	0.0017421	0.148906	0.533168	839	-0.0053778	0.0012864	3.27e-05	0.0003431
C19ORF30	284424	ILMN_1730818		1264	-0.0046255	0.0009554	1.47e-06	-0.130748	-0.14598	1e-05	614	-0.0057181	0.0013967	4.95e-05	0.0005774	650	-0.0048172	0.0014072	0.0006662	0.0044376	272	-0.0020924	0.0019269	0.279104	0.557795	590	-0.0075799	0.0016232	3.93e-06	4.41e-05	402	-0.0011768	0.0015283	0.441941	0.695913	839	-0.0051783	0.0012393	3.29e-05	0.0003449
SECISBP2	79048	ILMN_1736481	turquoise	1264	0.0033407	0.0007352	6.1e-06	0.123974	0.137293	2.93e-05	614	0.004931	0.001091	7.75e-06	0.0001959	650	0.0022108	0.0010531	0.0362588	0.0564013	272	0.0008255	0.0017505	0.637827	0.700788	590	0.0055519	0.0012006	4.86e-06	4.98e-05	402	0.0018093	0.0011932	0.130527	0.513771	839	0.003981	0.0009527	3.29e-05	0.0003449
CUTL1	1523	ILMN_2278636	turquoise	1264	0.0067239	0.001283	1.9e-07	0.138843	0.157835	2.17e-06	614	0.0075087	0.0019139	9.97e-05	0.0008978	650	0.007074	0.0018933	0.0002069	0.0022957	272	0.004953	0.0024401	0.0439623	0.348209	590	0.0096924	0.0021784	1.07e-05	8.22e-05	402	0.0023298	0.0020498	0.256653	0.607565	839	0.0070542	0.0016887	3.31e-05	0.000346
MYO9B	4650	ILMN_1672547	turquoise	1264	0.0059508	0.0011945	7.27e-07	0.133568	0.150265	6.02e-06	614	0.0064527	0.001684	0.0001436	0.0011263	650	0.006448	0.0018422	0.0005041	0.0037658	272	0.0054356	0.0028828	0.0610995	0.375379	590	0.00886	0.0018464	2.15e-06	3.04e-05	402	0.002534	0.0020058	0.20748	0.578976	839	0.006521	0.0015612	3.32e-05	0.000346
TRAPPC5	126003	ILMN_2372639		1264	-0.0024056	0.0005573	1.73e-05	-0.116424	-0.130249	6.59e-05	614	-0.0026601	0.0008454	0.0017508	0.0062138	650	-0.0025927	0.0007974	0.0012218	0.0064114	272	-0.001712	0.001428	0.232255	0.529198	590	-0.0027413	0.0008539	0.0014171	0.0026552	402	-0.0027675	0.0010234	0.0072535	0.235944	839	-0.0028728	0.0006878	3.32e-05	0.000346
C19ORF6	91304	ILMN_1703288	turquoise	1264	0.0044847	0.0009762	4.83e-06	0.132606	0.138894	2.48e-05	614	0.0052383	0.0013099	7.33e-05	0.0007452	650	0.0044544	0.0015483	0.0041753	0.013817	272	0.0042966	0.0025057	0.088249	0.409174	590	0.0059467	0.0014382	4.2e-05	0.0002028	402	0.0035641	0.0017172	0.0388348	0.382987	839	0.0051148	0.0012253	3.35e-05	0.0003488
SLC25A28	81894	ILMN_1790472	turquoise	1264	0.0042716	0.0007359	8.35e-09	0.175229	0.174326	2.22e-07	614	0.0049761	0.0010459	2.57e-06	0.0001073	650	0.0041227	0.0011068	0.0002163	0.0023223	272	0.0045982	0.0018017	0.0116015	0.267156	590	0.0053108	0.0011136	2.47e-06	3.34e-05	402	0.00268	0.0013538	0.0487089	0.406243	839	0.0039872	0.0009553	3.36e-05	0.0003489
C2ORF79	391356	ILMN_1692707	blue	1264	-0.0049683	0.0008825	2.27e-08	-0.153432	-0.169197	4.65e-07	614	-0.0048118	0.0012663	0.0001628	0.0012202	650	-0.0055927	0.0013054	2.18e-05	0.0007083	272	-0.0025576	0.0019087	0.182079	0.498477	590	-0.0066186	0.0014635	7.73e-06	6.53e-05	402	-0.0025561	0.0014438	0.077731	0.452379	839	-0.0047617	0.0011421	3.43e-05	0.0003548
CA5B	11238	ILMN_1672807		1264	0.0048593	0.0008558	1.73e-08	0.149621	0.170366	3.82e-07	614	0.0052228	0.0012977	6.6e-05	0.0006975	650	0.0045863	0.0011553	8.18e-05	0.0014574	272	0.0062	0.00215	0.0044486	0.238598	590	0.004533	0.0013367	0.0007545	0.0016415	402	0.0044203	0.0015077	0.003641	0.186344	839	0.0044766	0.001074	3.45e-05	0.0003551
ACYP2	98	ILMN_2158705		1264	-0.0045507	0.0008484	9.86e-08	-0.153416	-0.161634	1.38e-06	614	-0.005255	0.001242	2.77e-05	0.0004034	650	-0.004235	0.0012334	0.0006423	0.0043394	272	-0.0014039	0.0018993	0.460821	0.644081	590	-0.0059859	0.0013761	1.67e-05	0.0001096	402	-0.0022987	0.001349	0.0894544	0.468385	839	-0.0044041	0.001057	3.47e-05	0.0003551
RPLP1	6176	ILMN_2386530		1264	-0.0018306	0.0003415	1e-07	-0.157966	-0.161126	1.38e-06	614	-0.0019525	0.0004825	6.04e-05	0.0006661	650	-0.0018168	0.0005116	0.0004174	0.0033781	272	-0.0014189	0.000851	0.0973393	0.420874	590	-0.0018311	0.000518	0.0004485	0.0011146	402	-0.0018253	0.0005989	0.0025215	0.167257	839	-0.0017489	0.0004198	3.48e-05	0.0003551
TRAK1	22906	ILMN_1782069	turquoise	1264	0.0043699	0.0008213	1.24e-07	0.15339	0.16003	1.61e-06	614	0.0034339	0.0011836	0.0038832	0.0106539	650	0.0051271	0.0012073	2.56e-05	0.0007765	272	0.0047544	0.0016751	0.0050989	0.24377	590	0.0059119	0.0013502	1.47e-05	0.0001013	402	0.0011375	0.0012952	0.380535	0.671936	839	0.0044789	0.0010747	3.45e-05	0.0003551
ZMYND11	10771	ILMN_1754234		1264	0.0034349	0.0006811	5.33e-07	0.132295	0.152164	4.73e-06	614	0.0026132	0.0010069	0.0097272	0.0202033	650	0.0044737	0.000953	3.41e-06	0.0002717	272	0.0064446	0.001577	6.78e-05	0.064029	590	0.0027576	0.0010667	0.0100287	0.0121375	402	0.0026121	0.0012496	0.037464	0.381311	839	0.0036381	0.0008733	3.48e-05	0.0003551
DIMT1L	27292	ILMN_1803312		1264	-0.002411	0.0005023	1.8e-06	-0.125871	-0.144723	1.15e-05	614	-0.0029512	0.0007434	8.25e-05	0.0007927	650	-0.0021985	0.0007334	0.0028496	0.0109829	272	-1.07e-05	0.0011927	0.992849	0.774067	590	-0.0037019	0.0007548	1.29e-06	2.22e-05	402	-0.0018948	0.0008668	0.0296318	0.359086	839	-0.0026556	0.0006375	3.48e-05	0.0003551
SNRNP70	6625	ILMN_1732053	turquoise	1264	0.003998	0.0008496	2.84e-06	0.124671	0.142118	1.64e-05	614	0.0044258	0.0011264	9.73e-05	0.0008838	650	0.0042212	0.0013532	0.0019112	0.0084566	272	0.0036813	0.0018814	0.0520511	0.356878	590	0.0061325	0.0013125	3.89e-06	4.38e-05	402	0.0013544	0.0015686	0.388599	0.675296	839	0.0045978	0.0011033	3.45e-05	0.0003551
BAT2	7916	ILMN_2408179	turquoise	1264	0.0053759	0.0012343	1.45e-05	0.119459	0.132058	5.74e-05	614	0.0041111	0.0018038	0.0230846	0.0375172	650	0.0066208	0.0018307	0.0003269	0.0029223	272	0.0021151	0.0028649	0.461378	0.644463	590	0.0065335	0.0019939	0.0011272	0.002227	402	0.0044036	0.0020669	0.0339757	0.378757	839	0.0065873	0.0015805	3.45e-05	0.0003551
GOLGA7	51125	ILMN_1778673	turquoise	1264	-0.0015785	0.000384	4.23e-05	-0.100443	-0.12467	0.0001293	614	-0.0016579	0.0005534	0.0028749	0.0086876	650	-0.0016256	0.0005736	0.0047739	0.0150956	272	-0.0010025	0.0008928	0.263101	0.549055	590	-0.0026009	0.0005996	1.76e-05	0.0001137	402	-0.0003747	0.000658	0.569444	0.736852	839	-0.0020323	0.0004878	3.48e-05	0.0003551
AGPAT4	56895	ILMN_1730504		1264	0.0080794	0.0013937	8.72e-09	0.163884	0.173884	2.29e-07	614	0.0089837	0.0020837	1.96e-05	0.0003283	650	0.0075663	0.0019525	0.0001198	0.0017541	272	0.0074275	0.0036775	0.0450082	0.348284	590	0.0089117	0.0020709	2.05e-05	0.000125	402	0.0082516	0.0025246	0.0012125	0.144517	839	0.0074913	0.0017994	3.52e-05	0.0003579
YIF1B	90522	ILMN_1758055		1264	-0.0030229	0.000606	7.02e-07	-0.145206	-0.150246	5.89e-06	614	-0.0031601	0.0008761	0.0003414	0.0020099	650	-0.0030773	0.0008994	0.0006705	0.0044378	272	-0.00249	0.0015438	0.108644	0.437137	590	-0.0027963	0.0008836	0.0016536	0.0029926	402	-0.0030027	0.0011557	0.0098549	0.258593	839	-0.0030811	0.0007403	3.53e-05	0.0003588
C11ORF51	25906	ILMN_1726104		1264	-0.0040101	0.0006782	4.44e-09	-0.157307	-0.177418	1.46e-07	614	-0.0033647	0.0009921	0.0007509	0.00347	650	-0.005252	0.0009754	1.09e-07	3.48e-05	272	-0.005349	0.001576	0.0008603	0.17719	590	-0.0042481	0.0010788	9.46e-05	0.000359	402	-0.0024349	0.0012208	0.04704	0.404574	839	-0.0035649	0.0008568	3.56e-05	0.0003598
AHNAK	79026	ILMN_1714567	turquoise	1264	0.0065483	0.0013725	2.07e-06	0.114646	0.143993	1.29e-05	614	0.0052452	0.0019402	0.0070972	0.0161255	650	0.0080206	0.0020918	0.000141	0.001921	272	0.0069112	0.0029869	0.0218942	0.299219	590	0.0092516	0.0021959	3.02e-05	0.0001612	402	0.0020382	0.0022548	0.366789	0.665839	839	0.0075472	0.0018144	3.57e-05	0.0003598
SSNA1	8636	ILMN_1715705		1264	-0.0024558	0.0005469	7.84e-06	-0.12817	-0.135663	3.55e-05	614	-0.0018325	0.0008029	0.0228946	0.037322	650	-0.003055	0.0007947	0.0001355	0.0018857	272	-0.0002394	0.0012198	0.844634	0.745453	590	-0.0036585	0.000887	4.39e-05	0.0002079	402	-0.0007943	0.0009665	0.411856	0.683922	839	-0.0028638	0.0006884	3.56e-05	0.0003598
ARID3A	1820	ILMN_1670130	turquoise	1264	0.0044622	0.0009168	1.29e-06	0.143053	0.146952	9.05e-06	614	0.0053626	0.0013321	6.57e-05	0.0006975	650	0.0041018	0.0013525	0.0025414	0.0102065	272	0.0037095	0.0019452	0.0582306	0.36939	590	0.0068685	0.0015076	6.65e-06	6.02e-05	402	0.0007367	0.0014897	0.621327	0.749007	839	0.0048874	0.0011751	3.58e-05	0.0003599
INPPL1	3636	ILMN_1728426	turquoise	1264	0.0045822	0.0009304	9.68e-07	0.151137	0.148332	7.33e-06	614	0.0054137	0.0013173	4.63e-05	0.0005555	650	0.0042286	0.0013975	0.0025988	0.0103184	272	0.0040815	0.0019876	0.0415849	0.345951	590	0.0062213	0.0014649	2.61e-05	0.0001476	402	0.0018257	0.0016803	0.278162	0.620078	839	0.0050788	0.0012215	3.6e-05	0.0003607
NSMCE2	286053	ILMN_1693210	blue	1264	-0.0034193	0.0007437	4.75e-06	-0.106782	-0.138907	2.45e-05	614	-0.003401	0.0010554	0.0013545	0.0052031	650	-0.0042069	0.0011167	0.0001836	0.002193	272	-0.0010678	0.001469	0.468317	0.648083	590	-0.0053562	0.0012899	3.9e-05	0.0001933	402	-0.0023214	0.0011528	0.0449762	0.398387	839	-0.0039992	0.0009618	3.6e-05	0.0003607
RBBP4	5928	ILMN_2062524		1264	-0.0039745	0.0007588	1.93e-07	-0.152202	-0.157731	2.19e-06	614	-0.0050875	0.0010638	2.29e-06	9.81e-05	650	-0.0035273	0.0011553	0.0023783	0.0097061	272	-0.0024287	0.0018627	0.194071	0.506588	590	-0.0051257	0.0011585	1.2e-05	8.89e-05	402	-0.0041352	0.0014249	0.0039947	0.193388	839	-0.0039344	0.0009468	3.64e-05	0.0003622
NCOR2	9612	ILMN_1698419	turquoise	1264	0.004959	0.0010883	5.75e-06	0.122044	0.13774	2.8e-05	614	0.0051373	0.0014995	0.0006635	0.0032074	650	0.005531	0.0017133	0.0013219	0.0067334	272	0.0037394	0.0025792	0.148981	0.474282	590	0.0076347	0.0016639	5.73e-06	5.51e-05	402	0.0015707	0.0018493	0.396372	0.678415	839	0.0059397	0.0014294	3.64e-05	0.0003622
FOXK1	221937	ILMN_2082244		1264	0.0059217	0.0013029	6.08e-06	0.130989	0.137234	2.93e-05	614	0.0060388	0.0018605	0.0012501	0.0049191	650	0.005775	0.0019424	0.0030819	0.0113977	272	0.0016062	0.0032086	0.617324	0.693736	590	0.0087043	0.0018479	3.25e-06	3.95e-05	402	0.0053757	0.0026414	0.0427502	0.39461	839	0.00673	0.0016197	3.64e-05	0.0003622
SNRNP40	9410	ILMN_3247064	turquoise	1264	-0.0020723	0.000484	2.02e-05	-0.108802	-0.129567	7.43e-05	614	-0.0022968	0.0006946	0.0010129	0.0042225	650	-0.0021489	0.0007208	0.0030032	0.0111929	272	-0.0010255	0.0011666	0.380604	0.607938	590	-0.0025417	0.000725	0.0004985	0.0011991	402	-0.0021715	0.0008787	0.0140373	0.282575	839	-0.0025542	0.0006147	3.64e-05	0.0003622
AASDHPPT	60496	ILMN_2096191	turquoise	1264	-0.0027727	0.0005694	1.28e-06	-0.1398	-0.147102	8.98e-06	614	-0.0038593	0.0008014	1.95e-06	9.1e-05	650	-0.0019061	0.0008419	0.0239811	0.0429225	272	-0.0018098	0.0015155	0.234091	0.530622	590	-0.0038264	0.0007829	1.4e-06	2.36e-05	402	-0.0021849	0.0011728	0.0634826	0.429511	839	-0.0029562	0.0007116	3.65e-05	0.0003628
VHL	7428	ILMN_1801984	turquoise	1264	0.0067335	0.0014892	6.78e-06	0.128449	0.136365	3.17e-05	614	0.0077178	0.0021082	0.0002784	0.0017502	650	0.0069188	0.0022228	0.0019537	0.0085681	272	0.0074727	0.0031005	0.0170312	0.285026	590	0.0075821	0.0024519	0.0021031	0.0035654	402	0.0053289	0.0024135	0.0280404	0.352602	839	0.0079515	0.0019143	3.66e-05	0.0003628
CENTD2	116985	ILMN_1786357	turquoise	1264	0.0058768	0.001281	4.98e-06	0.135123	0.138504	2.53e-05	614	0.0061232	0.001841	0.0009466	0.004034	650	0.0063932	0.0018979	0.0008104	0.0049642	272	0.0056427	0.0029434	0.0569369	0.365159	590	0.008368	0.0019869	3.04e-05	0.0001617	402	0.0029587	0.0021258	0.165073	0.547381	839	0.0069165	0.0016663	3.71e-05	0.0003668
LY86	9450	ILMN_1807825		1264	-0.0036986	0.0007205	3.34e-07	-0.132198	-0.154721	3.35e-06	614	-0.0044058	0.001047	3.06e-05	0.0004242	650	-0.0032013	0.001066	0.0027974	0.0108673	272	-0.0019685	0.0018038	0.276702	0.556987	590	-0.0040686	0.0009956	5.14e-05	0.0002332	402	-0.0045328	0.001468	0.0022143	0.165748	839	-0.0036507	0.0008796	3.72e-05	0.0003671
IL17RA	23765	ILMN_1728724		1264	0.0039787	0.0008877	8.14e-06	0.134667	0.135817	3.63e-05	614	0.0035097	0.0012875	0.0066381	0.0154983	650	0.0047885	0.0013128	0.0002908	0.0027477	272	0.0008038	0.0020881	0.700755	0.715049	590	0.0068869	0.0013917	1.04e-06	1.93e-05	402	-0.0002391	0.0015542	0.877831	0.803553	839	0.0046477	0.00112	3.73e-05	0.0003675
ARL6IP5	10550	ILMN_1769810		1264	-0.0019249	0.0004039	2.12e-06	-0.137575	-0.143851	1.31e-05	614	-0.0015035	0.0005699	0.0085989	0.0184675	650	-0.0026819	0.0006107	1.36e-05	0.0005699	272	-0.0020648	0.0010148	0.0434654	0.34771	590	-0.0028846	0.0006157	3.67e-06	4.2e-05	402	-0.0010832	0.0007386	0.143577	0.527112	839	-0.0020869	0.000503	3.74e-05	0.0003683
PCCA	5095	ILMN_1714384		1264	-0.0030132	0.0006177	1.22e-06	-0.146955	-0.146984	8.73e-06	614	-0.0028769	0.0009271	0.0020246	0.0068868	650	-0.0031034	0.0008796	0.0004546	0.0035632	272	-0.0015815	0.001695	0.352158	0.59514	590	-0.0029582	0.0009201	0.001393	0.0026227	402	-0.0033638	0.0010969	0.0023723	0.166278	839	-0.0031409	0.0007573	3.77e-05	0.0003696
PFDN6	10471	ILMN_1661490		1264	-0.0028059	0.0006044	3.85e-06	-0.119407	-0.140123	2.1e-05	614	-0.002083	0.0008827	0.0186682	0.0320348	650	-0.0039396	0.0008836	1.01e-05	0.0004963	272	-0.0003489	0.0013884	0.801884	0.736092	590	-0.0039065	0.0009447	4.2e-05	0.0002028	402	-0.0018147	0.0010572	0.0871303	0.4654	839	-0.0031998	0.0007715	3.76e-05	0.0003696
NDUFB7	4713	ILMN_1813604	blue	1264	-0.0031152	0.0006414	1.36e-06	-0.133481	-0.146516	9.43e-06	614	-0.0036517	0.0009374	0.0001114	0.0009682	650	-0.0031605	0.0009396	0.0008249	0.0050068	272	-0.0019701	0.0013939	0.159409	0.481915	590	-0.0044348	0.0010889	5.44e-05	0.0002424	402	-0.0008096	0.0010408	0.437299	0.693975	839	-0.0034594	0.0008348	3.82e-05	0.000374
TMEM11	8834	ILMN_2175265		1264	-0.0035584	0.0007244	1.03e-06	-0.137714	-0.148283	7.74e-06	614	-0.0030826	0.0010194	0.002624	0.0081603	650	-0.0039297	0.0011021	0.0003958	0.0032889	272	-0.0004507	0.0022197	0.839346	0.744563	590	-0.0055122	0.0009776	2.96e-08	2.62e-06	402	-0.0017567	0.0012788	0.170626	0.551798	839	-0.003679	0.0008879	3.83e-05	0.0003743
CMTM2	146225	ILMN_1799030		1264	-0.0091981	0.0019431	2.48e-06	-0.127846	-0.143207	1.49e-05	614	-0.0139407	0.0028996	2.03e-06	9.37e-05	650	-0.0048178	0.0027275	0.0779007	0.0926894	272	-0.007863	0.0058206	0.178552	0.497053	590	-0.0104786	0.002722	0.0001346	0.0004563	402	-0.0074051	0.0033689	0.0287436	0.355296	839	-0.010262	0.0024779	3.86e-05	0.0003764
LRPPRC	10128	ILMN_1662417		1264	-0.0022545	0.0005595	5.96e-05	-0.124815	-0.122076	0.0001681	614	-0.0027291	0.0008301	0.0010825	0.0044331	650	-0.0025352	0.000793	0.0014714	0.0072026	272	-0.0016403	0.0015779	0.300048	0.568413	590	-0.0026145	0.0008259	0.0016481	0.0029857	402	-0.0022159	0.0009784	0.0242704	0.338029	839	-0.0029524	0.0007131	3.88e-05	0.0003774
NACAP1	83955	ILMN_2145250	blue	1264	-0.0033732	0.0006708	5.72e-07	-0.16936	-0.151415	5.02e-06	614	-0.0039867	0.0009574	3.69e-05	0.0004764	650	-0.0032906	0.0010141	0.0012486	0.0065083	272	-0.0046644	0.0015055	0.0022843	0.219325	590	-0.0036702	0.0011132	0.0010508	0.002109	402	-0.0007949	0.0011472	0.488919	0.710438	839	-0.0034959	0.0008451	3.94e-05	0.0003828
HNRPUL1	11100	ILMN_1690268		1264	0.0041784	0.0008231	4.48e-07	0.141782	0.152889	4.13e-06	614	0.004442	0.0012021	0.0002441	0.0016038	650	0.0045679	0.0012243	0.0002112	0.0023117	272	0.004096	0.0016014	0.0114235	0.266778	590	0.0061222	0.0013607	8.58e-06	6.95e-05	402	0.0011256	0.0013401	0.401663	0.681735	839	0.0045827	0.0011079	3.94e-05	0.0003829
SH2B3	10019	ILMN_1752046	turquoise	1264	0.0042148	0.0009259	5.88e-06	0.124741	0.137681	2.85e-05	614	0.0042166	0.0013334	0.0016607	0.0059851	650	0.0049312	0.0013601	0.0003161	0.0028692	272	0.0025402	0.0020918	0.226328	0.52563	590	0.006136	0.0014921	4.62e-05	0.0002151	402	0.0027091	0.0015599	0.0835046	0.462676	839	0.0049675	0.0012011	3.95e-05	0.0003831
MRPS28	28957	ILMN_1718424	turquoise	1264	-0.0029649	0.0005787	3.53e-07	-0.142342	-0.154295	3.5e-06	614	-0.0026639	0.0008401	0.0016131	0.0058653	650	-0.0034906	0.0008495	4.6e-05	0.0010478	272	-0.0019337	0.0013172	0.143968	0.47013	590	-0.0042042	0.0009248	6.95e-06	6.12e-05	402	-0.0011277	0.0009982	0.259536	0.610261	839	-0.0030715	0.000743	3.99e-05	0.0003862
ANKRD11	29123	ILMN_2108709	turquoise	1264	0.0090147	0.0017303	2.24e-07	0.145958	0.156771	2.42e-06	614	0.0111116	0.0024239	5.78e-06	0.0001736	650	0.0086245	0.0026321	0.001119	0.006028	272	0.0089838	0.004036	0.0273593	0.319554	590	0.0117269	0.0027256	2.05e-05	0.0001251	402	0.0052591	0.002843	0.0653614	0.434076	839	0.0092777	0.0022458	4.03e-05	0.0003881
CLPP	8192	ILMN_1725705	turquoise	1264	-0.0032871	0.0006431	3.75e-07	-0.142052	-0.153875	3.63e-06	614	-0.0031918	0.0009344	0.0006882	0.00328	650	-0.0032425	0.0009431	0.0006317	0.0042805	272	-0.0040988	0.0016519	0.0140796	0.273614	590	-0.0043755	0.0009762	9.28e-06	7.37e-05	402	-0.0022483	0.0011622	0.0540339	0.41712	839	-0.0034128	0.0008261	4.03e-05	0.0003881
SEC16A	9919	ILMN_2126344	turquoise	1264	0.0041027	0.0008175	6.03e-07	0.137998	0.151393	5.24e-06	614	0.0039987	0.0011887	0.0008278	0.0037022	650	0.0048271	0.0012193	8.56e-05	0.0014881	272	0.003155	0.0017432	0.0721022	0.38809	590	0.0063624	0.001297	1.29e-06	2.22e-05	402	0.0007562	0.0014493	0.602212	0.744385	839	0.0043968	0.0010643	4.03e-05	0.0003881
CMTM7	112616	ILMN_1698934	turquoise	1264	0.0033922	0.0006906	1.03e-06	0.139088	0.147915	7.74e-06	614	0.0039696	0.0009696	4.95e-05	0.0005774	650	0.0030506	0.0010557	0.0040153	0.0134874	272	0.0025975	0.0015984	0.106034	0.434317	590	0.0054747	0.0010951	8.13e-07	1.69e-05	402	0.0005921	0.0011165	0.596334	0.743401	839	0.0037471	0.0009072	4.05e-05	0.0003881
DUT	1854	ILMN_1721008		1264	-0.0030002	0.0007262	3.87e-05	-0.104522	-0.125074	0.000121	614	-0.0032666	0.0010836	0.0027059	0.0083402	650	-0.0029433	0.0010397	0.0048154	0.0151926	272	-0.0010225	0.0015894	0.520883	0.664813	590	-0.0050774	0.0011716	1.79e-05	0.0001153	402	-0.0002652	0.0013061	0.83924	0.795324	839	-0.0035763	0.0008656	4.03e-05	0.0003881
MRPL34	64981	ILMN_1783681	blue	1264	-0.0033112	0.0006416	2.9e-07	-0.134657	-0.15558	2.97e-06	614	-0.0030293	0.0009382	0.001326	0.0051249	650	-0.0036689	0.0009307	9.16e-05	0.0015306	272	-0.0030231	0.0013887	0.0308935	0.32664	590	-0.0042448	0.0010315	4.56e-05	0.0002138	402	-0.0017542	0.0011226	0.119238	0.504751	839	-0.003447	0.0008351	4.09e-05	0.0003896
POLR1C	9533	ILMN_1746686		1264	-0.0042665	0.0008386	4.23e-07	-0.133528	-0.153175	3.95e-06	614	-0.0030075	0.0012093	0.0132098	0.0250184	650	-0.0060581	0.0012389	1.34e-06	0.0001496	272	-0.0067313	0.0022763	0.0035563	0.230238	590	-0.005174	0.0012196	2.66e-05	0.0001485	402	-0.0009664	0.0014906	0.517323	0.721534	839	-0.004475	0.0010841	4.09e-05	0.0003896
IL13RA1	3597	ILMN_1768505		1264	0.0033638	0.0006778	8.01e-07	0.152265	0.149515	6.48e-06	614	0.0029703	0.0010015	0.0031627	0.0092707	650	0.0034481	0.0009768	0.0004513	0.0035511	272	0.0028434	0.0014983	0.0594548	0.372155	590	0.0049917	0.0010756	4.5e-06	4.8e-05	402	0.0009181	0.001221	0.45271	0.698678	839	0.0034502	0.0008356	4.07e-05	0.0003896
MAST3	23031	ILMN_1738749		1264	0.0041844	0.0008654	1.51e-06	0.131333	0.145948	1.02e-05	614	0.0043642	0.0012418	0.0004808	0.0025714	650	0.0048625	0.0013141	0.0002377	0.0024593	272	0.0049995	0.002191	0.0237625	0.304308	590	0.0060247	0.0012455	1.79e-06	2.75e-05	402	0.0006889	0.0016379	0.674368	0.760166	839	0.0045911	0.0011123	4.09e-05	0.0003896
SLC25A20	788	ILMN_1667429		1264	0.003778	0.0006799	3.42e-08	0.168265	0.166755	6.15e-07	614	0.0028402	0.0010013	0.0047472	0.0122968	650	0.0045249	0.0009792	4.79e-06	0.0003278	272	0.0047524	0.0016225	0.0038759	0.23624	590	0.0025011	0.0010813	0.0211448	0.0217795	402	0.0057655	0.0012262	4.01e-06	0.0088939	839	0.0035038	0.000849	4.1e-05	0.0003899
NETO2	81831	ILMN_1760849		1264	-0.0044981	0.0008765	3.37e-07	-0.144727	-0.154522	3.36e-06	614	-0.0041656	0.0012981	0.0014183	0.0053533	650	-0.0046334	0.0012823	0.000331	0.002942	272	-0.0060853	0.0022902	0.0086459	0.254515	590	-0.0035261	0.001259	0.0053093	0.0073022	402	-0.0054101	0.0017212	0.0018454	0.154852	839	-0.0045069	0.0010924	4.13e-05	0.0003905
C3ORF75	54859	ILMN_1724990	turquoise	1264	-0.0046112	0.0009063	4.23e-07	-0.138724	-0.153564	3.95e-06	614	-0.0032576	0.001388	0.019316	0.0329397	650	-0.0063131	0.001244	5.37e-07	9.31e-05	272	-7.04e-05	0.0020592	0.97277	0.77041	590	-0.0069711	0.00146	2.4e-06	3.27e-05	402	-0.0029811	0.0015633	0.0575304	0.423365	839	-0.0047725	0.0011567	4.12e-05	0.0003905
JUND	3727	ILMN_1810214		1264	0.004571	0.0008503	9.24e-08	0.132914	0.161929	1.32e-06	614	0.0042002	0.0012074	0.0005483	0.0028129	650	0.0054457	0.0012752	2.31e-05	0.0007312	272	0.0049675	0.0019104	0.0101494	0.260934	590	0.0054968	0.0013516	5.58e-05	0.0002462	402	0.0019622	0.0014956	0.190559	0.568127	839	0.0046369	0.0011249	4.19e-05	0.0003962
MICAL1	64780	ILMN_1807972	turquoise	1264	0.0034795	0.0009077	0.0001333	0.0974191	0.116135	0.0003195	614	0.0045167	0.0012637	0.0003858	0.0021984	650	0.0027979	0.0013883	0.0443653	0.0645226	272	0.0031543	0.0021786	0.149528	0.474282	590	0.005938	0.0013853	2.2e-05	0.0001315	402	0.00094	0.001608	0.559278	0.733686	839	0.0047554	0.0011541	4.22e-05	0.0003979
ZC3H3	23144	ILMN_1702389	turquoise	1264	0.0047202	0.0008365	2.11e-08	0.158899	0.169665	4.41e-07	614	0.004919	0.0012083	5.44e-05	0.0006168	650	0.0054115	0.0012487	1.75e-05	0.0006209	272	0.0035138	0.0017189	0.0425004	0.347396	590	0.0069097	0.0013077	1.94e-07	7.69e-06	402	0.0008893	0.0014789	0.548073	0.730923	839	0.0045593	0.0011067	4.23e-05	0.0003983
SEC22A	26984	ILMN_1775036	turquoise	1264	-0.0031823	0.0007208	1.11e-05	-0.119535	-0.133315	4.62e-05	614	-0.0028809	0.0010306	0.0053839	0.0134332	650	-0.0041174	0.0010706	0.0001347	0.0018809	272	-0.0032181	0.0018599	0.0854409	0.404426	590	-0.0056238	0.0011136	6.31e-07	1.46e-05	402	-0.0005499	0.001168	0.638134	0.752517	839	-0.003795	0.0009212	4.23e-05	0.0003983
MNT	4335	ILMN_1792910	turquoise	1264	0.0043443	0.0009347	3.74e-06	0.12945	0.140501	2.05e-05	614	0.0042723	0.0013362	0.0014753	0.005499	650	0.0050999	0.0013997	0.0002953	0.0027648	272	0.0021715	0.0019094	0.257059	0.54697	590	0.0073317	0.0015036	1.48e-06	2.42e-05	402	-5.97e-05	0.001658	0.971287	0.817864	839	0.0050788	0.0012334	4.27e-05	0.0004004
ATP5C1	509	ILMN_1701269	blue	1264	-0.0021693	0.0004776	6.16e-06	-0.142145	-0.137236	2.96e-05	614	-0.0027517	0.0006971	9.04e-05	0.0008434	650	-0.0018775	0.0007072	0.008171	0.0212451	272	-0.0010202	0.0011251	0.36587	0.601692	590	-0.0030439	0.0007747	9.8e-05	0.0003669	402	-0.0004524	0.0007656	0.555045	0.731572	839	-0.002496	0.0006061	4.27e-05	0.0004004
EML4	27436	ILMN_1718297		1264	0.0030723	0.0007351	3.14e-05	0.112593	0.126565	0.0001031	614	0.0030708	0.0010836	0.0047869	0.0123566	650	0.003098	0.0010669	0.0038389	0.0130453	272	-0.0006745	0.0019213	0.725993	0.720942	590	0.0040759	0.0011023	0.000243	0.0007057	402	0.0038399	0.0013514	0.0048111	0.208551	839	0.0039181	0.0009521	4.32e-05	0.0004045
FKBP15	23307	ILMN_1804863	turquoise	1264	0.0044637	0.0008647	2.88e-07	0.148821	0.155573	2.95e-06	614	0.0058089	0.0012412	3.7e-06	0.0001319	650	0.0036355	0.0012901	0.0050127	0.0155659	272	0.0038453	0.0019233	0.0472025	0.349388	590	0.0067408	0.0013943	1.81e-06	2.77e-05	402	0.0013901	0.0014468	0.337447	0.650262	839	0.0045693	0.0011105	4.33e-05	0.0004048
POLR2L	5441	ILMN_1670037		1264	-0.0049667	0.0009338	1.25e-07	-0.147538	-0.159674	1.62e-06	614	-0.0051887	0.0013436	0.0001274	0.0010338	650	-0.0044085	0.0013649	0.0013149	0.006711	272	-0.0013766	0.0023265	0.554839	0.676563	590	-0.006977	0.0014824	3.32e-06	3.98e-05	402	-0.0029013	0.0015874	0.0686337	0.442008	839	-0.0048623	0.001182	4.34e-05	0.0004057
BRP44L	51660	ILMN_1666967		1264	-0.0034959	0.0006519	9.91e-08	-0.146378	-0.161248	1.38e-06	614	-0.0041296	0.0009499	1.67e-05	0.0003061	650	-0.0031023	0.0009587	0.001288	0.0066342	272	-0.0029983	0.0014946	0.0464561	0.348518	590	-0.0039147	0.0010093	0.00012	0.0004235	402	-0.0023646	0.0011663	0.043539	0.395736	839	-0.0034686	0.0008435	4.37e-05	0.0004058
PHF3	23469	ILMN_1798164		1264	0.0068512	0.0013061	1.86e-07	0.14453	0.157954	2.13e-06	614	0.0074659	0.0018933	9.19e-05	0.000852	650	0.0070127	0.0019224	0.0002905	0.0027477	272	0.0071215	0.0027234	0.0097413	0.260779	590	0.0098046	0.0021533	6.72e-06	6.04e-05	402	0.0015151	0.0020702	0.464847	0.701805	839	0.0071153	0.0017302	4.36e-05	0.0004058
NCOA1	8648	ILMN_1669033	turquoise	1264	0.004997	0.0009531	1.88e-07	0.150451	0.157814	2.16e-06	614	0.0047927	0.0013919	0.0006236	0.0030719	650	0.0056201	0.0013919	6.2e-05	0.0012657	272	0.0065322	0.0017704	0.0003034	0.150366	590	0.0059808	0.0015913	0.0001924	0.0005953	402	0.0017336	0.001564	0.268586	0.614479	839	0.0052914	0.0012866	4.36e-05	0.0004058
MRPL9	65005	ILMN_1773716	turquoise	1264	-0.0032948	0.0007249	6.08e-06	-0.140433	-0.1371	2.93e-05	614	-0.0039825	0.0010627	0.0001996	0.0014109	650	-0.0034499	0.0010686	0.0013213	0.0067334	272	0.0005405	0.001606	0.736893	0.72346	590	-0.0057542	0.0011579	9.4e-07	1.83e-05	402	-0.0008768	0.001292	0.497919	0.714164	839	-0.0037204	0.0009047	4.37e-05	0.0004058
JMJD1C	221037	ILMN_1764970	turquoise	1264	0.0046796	0.0008151	1.2e-08	0.167324	0.172428	2.93e-07	614	0.0046592	0.0012017	0.0001199	0.0010053	650	0.0047932	0.0011592	4.13e-05	0.0009985	272	0.0049464	0.0018417	0.0079648	0.25284	590	0.0056825	0.0013188	2e-05	0.0001232	402	0.002603	0.0013075	0.0474489	0.404967	839	0.0043287	0.0010531	4.4e-05	0.0004074
CIC	23152	ILMN_1784780	turquoise	1264	0.0045002	0.001005	8.3e-06	0.122419	0.135641	3.68e-05	614	0.0053817	0.0013629	8.99e-05	0.0008429	650	0.0042196	0.0015602	0.0070591	0.019292	272	0.0034332	0.0023622	0.147994	0.473647	590	0.0060987	0.0015348	8.18e-05	0.0003218	402	0.0027512	0.0017763	0.122517	0.508559	839	0.0052723	0.0012829	4.42e-05	0.0004077
ZNF35	7584	ILMN_1692100		1264	-0.0037292	0.0008637	1.71e-05	-0.113791	-0.130658	6.56e-05	614	-0.0037582	0.0013046	0.0041387	0.0111564	650	-0.0045196	0.0012236	0.0002438	0.0024865	272	-0.0041392	0.0018563	0.0270914	0.319554	590	-0.0045091	0.0014164	0.0015511	0.0028452	402	-0.0020463	0.0013767	0.138274	0.521878	839	-0.004436	0.0010794	4.42e-05	0.0004077
SFRS14	10147	ILMN_1711270	turquoise	1264	0.0073029	0.0016303	8.23e-06	0.127401	0.135203	3.65e-05	614	0.0094827	0.0022192	2.31e-05	0.0003665	650	0.0058489	0.0025034	0.019842	0.0379115	272	0.0048976	0.0036098	0.176692	0.497053	590	0.0122505	0.0025914	3.01e-06	3.8e-05	402	0.0025763	0.0029093	0.376598	0.671022	839	0.0085839	0.0020896	4.45e-05	0.0004103
OGFR	11054	ILMN_1728224	turquoise	1264	0.0033707	0.0007441	6.51e-06	0.135613	0.137043	3.09e-05	614	0.0037478	0.0010667	0.0004829	0.0025745	650	0.0033691	0.001127	0.0029251	0.0110752	272	0.0025288	0.0016626	0.130153	0.459801	590	0.005584	0.0011873	3.37e-06	4.01e-05	402	0.0003405	0.0011885	0.774722	0.783014	839	0.0040458	0.0009854	4.49e-05	0.000413
PAQR4	124222	ILMN_1660793		1264	0.0033201	0.0006517	4.08e-07	0.141121	0.153456	3.87e-06	614	0.0024403	0.0010039	0.0154164	0.0280055	650	0.0043847	0.0009231	2.62e-06	0.0002308	272	0.0020856	0.0014246	0.145091	0.471408	590	0.0042106	0.0010175	4.14e-05	0.0002017	402	0.0022887	0.0012271	0.0631749	0.429273	839	0.0034354	0.000837	4.52e-05	0.0004145
CD79A	973	ILMN_1734878		1264	-0.0069202	0.0014049	9.64e-07	-0.159581	-0.148121	7.33e-06	614	-0.0067182	0.0020861	0.0013638	0.0052231	650	-0.0068834	0.0019918	0.0005922	0.0041548	272	-0.00596	0.0032474	0.0682371	0.383292	590	-0.0091184	0.0021122	1.93e-05	0.0001203	402	-0.0015538	0.0025681	0.545635	0.730212	839	-0.0073612	0.0017936	4.52e-05	0.0004145
FAM120A	23196	ILMN_2163306	turquoise	1264	0.0036947	0.0006942	1.23e-07	0.142304	0.160185	1.61e-06	614	0.0036637	0.000998	0.0002679	0.0017011	650	0.0040282	0.0010393	0.0001195	0.0017541	272	0.0031397	0.0012923	0.0161748	0.281739	590	0.0054696	0.0011751	4.23e-06	4.6e-05	402	0.0009341	0.00109	0.392185	0.677249	839	0.0037976	0.000926	4.58e-05	0.0004191
FAM39E	375690	ILMN_1655952	turquoise	1264	0.0060196	0.0012317	1.17e-06	0.140983	0.147135	8.41e-06	614	0.0086433	0.0017733	1.47e-06	7.52e-05	650	0.004258	0.001849	0.0216715	0.0400975	272	0.0054887	0.0029177	0.0616896	0.375627	590	0.0082756	0.0019489	2.62e-05	0.0001476	402	0.0045399	0.0020845	0.030224	0.361699	839	0.0064503	0.0015729	4.59e-05	0.0004191
HNRNPUL2	221092	ILMN_2072091	turquoise	1264	0.0055649	0.0010545	1.57e-07	0.148584	0.158915	1.9e-06	614	0.0055389	0.0014794	0.0002023	0.0014228	650	0.0060831	0.0016043	0.0001667	0.0021028	272	0.0044639	0.002382	0.0626804	0.376256	590	0.0079909	0.0016008	8.43e-07	1.72e-05	402	0.0018383	0.001849	0.320954	0.643135	839	0.0055732	0.0013597	4.62e-05	0.0004217
ARIH1	25820	ILMN_1694219		1264	0.0030511	0.0007239	2.69e-05	0.11956	0.127465	9.2e-05	614	0.0031907	0.001052	0.0025475	0.008015	650	0.0035725	0.0010667	0.0008676	0.005127	272	0.003665	0.0015635	0.0202509	0.290792	590	0.0026214	0.0012034	0.0298774	0.0283029	402	0.0026193	0.0012035	0.0303382	0.361986	839	0.0037917	0.0009253	4.64e-05	0.0004229
N4BP1	9683	ILMN_2201966		1264	0.0037482	0.0008246	6.07e-06	0.146736	0.137398	2.93e-05	614	0.0039774	0.0011645	0.0006885	0.00328	650	0.0044914	0.0012112	0.0002306	0.0024182	272	0.0026463	0.0018912	0.163571	0.486022	590	0.006032	0.0012758	2.99e-06	3.8e-05	402	0.0002889	0.0014714	0.844463	0.796967	839	0.0042404	0.0010349	4.65e-05	0.0004231
NDUFA12	55967	ILMN_1737738		1264	-0.0024186	0.0005821	3.5e-05	-0.116936	-0.12575	0.000112	614	-0.0032433	0.0008419	0.0001322	0.0010573	650	-0.0018701	0.0008616	0.0304126	0.0500985	272	-0.0018988	0.0014019	0.177417	0.497053	590	-0.0029253	0.0009149	0.0014805	0.0027417	402	-0.0021481	0.0009846	0.0299454	0.361523	839	-0.0030033	0.0007334	4.7e-05	0.0004267
C21ORF51	54065	ILMN_2266005	turquoise	1264	-0.0036687	0.00072	4.07e-07	-0.148301	-0.153468	3.87e-06	614	-0.0037651	0.0010736	0.0004944	0.0026158	650	-0.0040719	0.0010388	0.0001002	0.0015977	272	-0.0026314	0.0016527	0.113219	0.44095	590	-0.0041911	0.0011733	0.0003904	0.0010009	402	-0.0037304	0.0011767	0.001688	0.150104	839	-0.0037754	0.0009222	4.72e-05	0.0004282
CSAD	51380	ILMN_2119692	turquoise	1264	0.0062199	0.0015981	0.0001051	0.11046	0.11773	0.0002646	614	0.0063487	0.0021668	0.0035461	0.0100304	650	0.00614	0.0025128	0.0148711	0.031103	272	0.0047215	0.003726	0.206857	0.514192	590	0.0105448	0.0024161	1.57e-05	0.0001056	402	0.0019204	0.0030086	0.523777	0.724502	839	0.008265	0.0020204	4.79e-05	0.0004335
C19ORF54	284325	ILMN_1729546		1264	0.0037163	0.0008073	4.63e-06	0.145978	0.138923	2.42e-05	614	0.0043574	0.0011691	0.0002159	0.0014884	650	0.0037036	0.0012059	0.0022402	0.0093358	272	0.0044396	0.0022863	0.0538376	0.358589	590	0.0036361	0.001175	0.0020877	0.0035459	402	0.0017402	0.0013882	0.211019	0.581966	839	0.0040968	0.0010017	4.8e-05	0.000434
ELMO1	9844	ILMN_1784320		1264	0.0031143	0.0007945	9.4e-05	0.0991096	0.118475	0.0002428	614	0.0033593	0.0011119	0.0026471	0.0082027	650	0.0035551	0.0011976	0.0031278	0.0114592	272	0.0022852	0.0015213	0.134967	0.462873	590	0.0049756	0.0013039	0.0001536	0.0005041	402	-0.0001805	0.0013863	0.896519	0.807495	839	0.0042462	0.0010392	4.88e-05	0.00044
INO80	54617	ILMN_1678362	turquoise	1264	0.0040821	0.0008264	8.99e-07	0.132391	0.148798	6.98e-06	614	0.0054933	0.001202	6.16e-06	0.0001805	650	0.0034277	0.0012438	0.006053	0.017426	272	0.0029948	0.0017852	0.0953091	0.418209	590	0.0060784	0.0013196	5.28e-06	5.23e-05	402	0.001331	0.0014433	0.357208	0.661137	839	0.0043424	0.001063	4.9e-05	0.0004412
SBF1	6305	ILMN_1703246		1264	0.0044642	0.0009522	3.09e-06	0.131475	0.14148	1.76e-05	614	0.0047232	0.001347	0.0004953	0.0026183	650	0.0049065	0.0014221	0.0006049	0.0042004	272	0.0048982	0.0022087	0.0279227	0.32052	590	0.0065937	0.0014481	6.73e-06	6.04e-05	402	0.0017565	0.001768	0.321306	0.643207	839	0.004955	0.0012137	4.95e-05	0.0004454
RPL23AP7	118433	ILMN_2222750	turquoise	1264	-0.0032915	0.0006626	7.82e-07	-0.153125	-0.14983	6.38e-06	614	-0.0032534	0.0009594	0.0007519	0.0034726	650	-0.003616	0.0009891	0.0002819	0.002695	272	-0.0030558	0.0015608	0.0519137	0.356679	590	-0.0043931	0.0010602	4.05e-05	0.0001985	402	-0.0017065	0.0011078	0.124556	0.509011	839	-0.0034528	0.0008459	4.97e-05	0.0004461
ZNF22	7570	ILMN_2117904	turquoise	1264	-0.0021256	0.0004929	1.75e-05	-0.124344	-0.130507	6.68e-05	614	-0.0034915	0.0006984	8e-07	5.28e-05	650	-0.0013287	0.0007329	0.070417	0.0871729	272	-0.0008404	0.0011869	0.479852	0.651793	590	-0.0030155	0.0007484	6.52e-05	0.0002748	402	-0.0012908	0.0009189	0.161195	0.543936	839	-0.0025665	0.0006288	4.97e-05	0.0004461
FAHD2A	51011	ILMN_2102951		1264	-0.0035145	0.0008334	2.67e-05	-0.107897	-0.127639	9.13e-05	614	-0.0037004	0.0012649	0.0035959	0.0101013	650	-0.0040246	0.0011904	0.0007759	0.0048667	272	-0.0017352	0.0020901	0.407615	0.620715	590	-0.0032022	0.0012544	0.0109971	0.0130528	402	-0.0045224	0.0015104	0.0029912	0.173793	839	-0.0042778	0.0010483	4.99e-05	0.000447
LILRA6	79168	ILMN_3251658	turquoise	1264	0.0079696	0.001986	6.39e-05	0.126143	0.121532	0.0001771	614	0.0108594	0.0027174	7.41e-05	0.00075	650	0.0055408	0.0030699	0.0716611	0.0881486	272	0.0121085	0.0059402	0.0430869	0.347691	590	0.0103543	0.0025106	4.39e-05	0.0002079	402	0.001703	0.0039385	0.665768	0.758624	839	0.0104208	0.0025551	5.04e-05	0.000451
CHCHD9	645345	ILMN_1677237	blue	1264	-0.0029948	0.0005891	4.33e-07	-0.137181	-0.153191	4e-06	614	-0.0031239	0.0008489	0.0002587	0.0016679	650	-0.0034673	0.0008763	8.62e-05	0.0014894	272	-0.0015115	0.001325	0.255618	0.545763	590	-0.0047113	0.0009806	2.09e-06	3e-05	402	-0.0017675	0.0009762	0.0712508	0.445673	839	-0.0030857	0.0007568	5.07e-05	0.000452
FAM55C	91775	ILMN_1814924	turquoise	1264	0.0048388	0.0011997	5.86e-05	0.124495	0.122008	0.000166	614	0.0053994	0.0016998	0.0015837	0.0057858	650	0.0048457	0.0017881	0.0069459	0.0191075	272	0.0048139	0.0026701	0.0732095	0.38959	590	0.00902	0.0019286	3.8e-06	4.33e-05	402	4.46e-05	0.0021166	0.983221	0.819454	839	0.0061442	0.0015069	5.06e-05	0.000452
FCGR2A	2212	ILMN_1666932		1264	0.0036734	0.0006807	8.24e-08	0.178044	0.16215	1.2e-06	614	0.0045617	0.0009776	3.95e-06	0.0001371	650	0.0037697	0.0010041	0.0001929	0.0022406	272	0.004432	0.0017116	0.0104654	0.260934	590	0.0039484	0.0010285	0.0001403	0.0004717	402	0.0026435	0.001161	0.0235278	0.335367	839	0.0035689	0.0008755	5.09e-05	0.0004524
ISCA1	81689	ILMN_1715931	turquoise	1264	-0.0037422	0.000735	4.14e-07	-0.147548	-0.153586	3.91e-06	614	-0.0039178	0.0010383	0.0001805	0.0013192	650	-0.003672	0.0011067	0.0009684	0.0055137	272	-0.0014396	0.0017763	0.418824	0.625778	590	-0.0041842	0.0011705	0.0003866	0.000993	402	-0.0043409	0.0012794	0.000789	0.126533	839	-0.0037671	0.0009243	5.1e-05	0.0004531
ATM	472	ILMN_2370825	turquoise	1264	0.0038403	0.0007294	1.67e-07	0.146573	0.158444	1.97e-06	614	0.004747	0.0010638	1e-05	0.0002264	650	0.0034775	0.0010747	0.0012881	0.0066342	272	0.0038683	0.0018297	0.0359821	0.337284	590	0.0055489	0.0011487	1.84e-06	2.79e-05	402	0.0006614	0.0013036	0.612274	0.746843	839	0.0038117	0.0009354	5.12e-05	0.0004533
COMMD6	170622	ILMN_1777378	blue	1264	-0.0021572	0.0004529	2.15e-06	-0.132634	-0.143629	1.32e-05	614	-0.0024047	0.000654	0.0002618	0.0016793	650	-0.0023021	0.0006714	0.0006536	0.0043844	272	-0.0021182	0.0009086	0.0209342	0.294384	590	-0.0031096	0.0007682	6.04e-05	0.00026	402	-0.0011786	0.0007451	0.114768	0.497139	839	-0.0023646	0.0005803	5.11e-05	0.0004533
PPP1CA	5499	ILMN_2377980	turquoise	1264	-0.0033666	0.0006479	2.4e-07	-0.140911	-0.156531	2.54e-06	614	-0.0033048	0.0009321	0.0004288	0.002362	650	-0.0037136	0.0009405	8.92e-05	0.0015126	272	-0.0023771	0.0013695	0.0844469	0.403475	590	-0.0041728	0.0010372	6.68e-05	0.0002798	402	-0.0029309	0.0011766	0.013306	0.279945	839	-0.0034052	0.0008359	5.15e-05	0.0004549
EXOSC1	51013	ILMN_2396648		1264	-0.0020138	0.0004618	1.41e-05	-0.109481	-0.131885	5.63e-05	614	-0.0023335	0.0006527	0.0003846	0.0021951	650	-0.0021174	0.0007013	0.002656	0.0104799	272	-0.000352	0.0013894	0.800327	0.736092	590	-0.0030226	0.0006437	3.49e-06	4.09e-05	402	-0.0016805	0.0008333	0.0446525	0.396926	839	-0.0023931	0.0005875	5.15e-05	0.0004549
TRRAP	8295	ILMN_1660368	turquoise	1264	0.0058349	0.0011299	2.84e-07	0.136947	0.155557	2.93e-06	614	0.0058886	0.0016649	0.000443	0.0024153	650	0.0065124	0.0016361	7.84e-05	0.001423	272	0.0070028	0.0022277	0.0019761	0.211426	590	0.0081699	0.0018766	1.64e-05	0.0001087	402	0.0014675	0.0018557	0.42973	0.693096	839	0.0062042	0.001524	5.2e-05	0.0004572
NENF	29937	ILMN_2142554	blue	1264	-0.0030477	0.0006188	9.68e-07	-0.128173	-0.148413	7.33e-06	614	-0.0041763	0.0009163	6.52e-06	0.0001857	650	-0.0021143	0.000899	0.0190422	0.0367422	272	-0.0014735	0.0013096	0.262145	0.548824	590	-0.004838	0.0010023	1.87e-06	2.82e-05	402	-0.00171	0.0011051	0.122888	0.508559	839	-0.0032013	0.0007863	5.2e-05	0.0004572
DLGAP4	22839	ILMN_1754842		1264	0.003291	0.0008706	0.0001648	0.100788	0.11476	0.0003792	614	0.0030602	0.0012316	0.0132908	0.0251443	650	0.0041473	0.0013314	0.0019381	0.0085278	272	0.00294	0.0015824	0.0649334	0.379704	590	0.0056621	0.0014233	8.04e-05	0.0003188	402	-0.000935	0.0015064	0.53527	0.726012	839	0.0046888	0.0011515	5.18e-05	0.0004572
LZTR1	8216	ILMN_1805161	turquoise	1264	0.0044597	0.0008018	3.31e-08	0.14767	0.16738	5.98e-07	614	0.0046514	0.0010762	1.87e-05	0.0003236	650	0.0047431	0.0012608	0.0001873	0.0022131	272	0.0039106	0.00193	0.0443275	0.348209	590	0.0062683	0.0012303	5.05e-07	1.3e-05	402	0.0027677	0.0014127	0.0510689	0.412016	839	0.0042333	0.0010411	5.3e-05	0.000465
MRPL14	64928	ILMN_2072603	blue	1264	-0.003458	0.0006689	2.77e-07	-0.129758	-0.155575	2.87e-06	614	-0.0033138	0.0009739	0.0007212	0.0033782	650	-0.0042342	0.000982	1.93e-05	0.0006596	272	-0.0024737	0.0012948	0.0577861	0.367806	590	-0.0060705	0.00115	1.99e-07	7.69e-06	402	-0.0002074	0.001077	0.847439	0.798171	839	-0.0035099	0.0008633	5.31e-05	0.000465
ZBTB8OS	339487	ILMN_2057399		1264	-0.0025105	0.0006141	4.65e-05	-0.102262	-0.12382	0.0001381	614	-0.0022178	0.0009059	0.0147049	0.0271032	650	-0.0032073	0.0008869	0.0003271	0.0029223	272	-0.0025852	0.0012298	0.0370498	0.3381	590	-0.002908	0.0010557	0.0061042	0.0081612	402	-0.0007382	0.0010244	0.471747	0.704029	839	-0.0031497	0.0007746	5.31e-05	0.000465
FBXL6	26233	ILMN_2352216	turquoise	1264	0.0038914	0.0010086	0.0001206	0.119901	0.116835	0.0002959	614	0.0044117	0.0014553	0.0025611	0.0080217	650	0.0031231	0.0014725	0.0343872	0.0543863	272	0.0036064	0.0020395	0.0788453	0.400088	590	0.0067021	0.0016746	7.29e-05	0.0002969	402	-1.34e-06	0.0017825	0.999399	0.822593	839	0.0052267	0.0012853	5.3e-05	0.000465
PHC3	80012	ILMN_2179873	green	1264	0.006574	0.0013498	1.27e-06	0.136585	0.147108	8.97e-06	614	0.0071886	0.0019643	0.0002797	0.0017551	650	0.0070674	0.0019778	0.0003846	0.0032257	272	0.0081473	0.003213	0.0121402	0.268921	590	0.0073629	0.0019559	0.000188	0.0005852	402	0.0045678	0.0026794	0.0893147	0.468318	839	0.0071039	0.0017475	5.33e-05	0.0004656
RP11-529I10.4	25911	ILMN_2047112		1264	-0.0067205	0.0010821	7.37e-10	-0.186274	-0.185966	4.02e-08	614	-0.0074274	0.0016367	7.13e-06	0.0001895	650	-0.0061748	0.001552	7.9e-05	0.0014254	272	-0.0079368	0.0026179	0.002819	0.221429	590	-0.0093455	0.0016472	2.44e-08	2.4e-06	402	-0.0026456	0.001997	0.186287	0.563931	839	-0.005604	0.001379	5.36e-05	0.0004677
RFC1	5981	ILMN_2217935	turquoise	1264	0.0044854	0.0008583	2.06e-07	0.151756	0.157429	2.28e-06	614	0.0046984	0.0012788	0.0002647	0.0016904	650	0.0043833	0.0012369	0.0004294	0.0034376	272	0.0036081	0.0017581	0.0417001	0.346368	590	0.0058617	0.0014807	8.69e-05	0.0003381	402	0.0022121	0.0012703	0.0826848	0.46254	839	0.0044341	0.0010913	5.37e-05	0.0004682
EPHA10	284656	ILMN_3307616	turquoise	1264	-0.0044947	0.0009389	1.91e-06	-0.129704	-0.144356	1.21e-05	614	-0.0058552	0.0013815	2.69e-05	0.0003952	650	-0.0038914	0.0013707	0.0046992	0.0149841	272	-0.0059281	0.0018936	0.0020601	0.211426	590	-0.0062911	0.0015731	7.37e-05	0.0002992	402	-0.0005412	0.001545	0.726361	0.772351	839	-0.0048641	0.0011975	5.4e-05	0.0004701
ATP5L	10632	ILMN_1812638	blue	1264	-0.0022009	0.0004902	7.84e-06	-0.110528	-0.135936	3.55e-05	614	-0.0023555	0.0007082	0.0009456	0.004034	650	-0.002374	0.0007161	0.000979	0.0055407	272	-0.0014627	0.0010647	0.171336	0.492196	590	-0.0033286	0.0007995	3.72e-05	0.000187	402	-0.0012734	0.0008503	0.135334	0.518339	839	-0.0025387	0.0006253	5.45e-05	0.0004727
C8ORF58	541565	ILMN_1764320		1264	0.0028114	0.0007766	0.0003076	0.097852	0.109685	0.0006253	614	0.0022337	0.0011173	0.0461272	0.0615968	650	0.0040231	0.0011409	0.0004579	0.0035723	272	0.0027689	0.0020828	0.185535	0.500895	590	0.0023943	0.0011784	0.0427403	0.0374845	402	0.0041827	0.0014723	0.0048201	0.208551	839	0.0038739	0.0009545	5.47e-05	0.0004743
CECR6	27439	ILMN_1702229		1264	0.0060377	0.0015085	6.67e-05	0.101888	0.121171	0.0001838	614	0.0052321	0.0022454	0.0201959	0.0341	650	0.0079972	0.0021809	0.0002701	0.0026351	272	0.0036291	0.003166	0.253322	0.544704	590	0.0107248	0.0022773	3.27e-06	3.96e-05	402	-2.08e-05	0.0029744	0.99443	0.821566	839	0.0074391	0.0018336	5.51e-05	0.0004769
EXOSC4	54512	ILMN_1745271	turquoise	1264	-0.0036969	0.0007459	8.27e-07	-0.132099	-0.149409	6.63e-06	614	-0.0036237	0.0011039	0.001101	0.0044821	650	-0.0041004	0.0010829	0.0001703	0.0021206	272	-0.0009161	0.0019811	0.644385	0.702246	590	-0.0050977	0.0011144	6.11e-06	5.67e-05	402	-0.0024325	0.0013047	0.063288	0.429313	839	-0.0037688	0.000929	5.52e-05	0.0004772
LILRB2	10288	ILMN_2312340	turquoise	1264	0.0057112	0.0012025	2.3e-06	0.135676	0.143445	1.4e-05	614	0.0067664	0.001696	7.62e-05	0.0007621	650	0.0052682	0.0018204	0.0039604	0.0133497	272	0.0051634	0.0025121	0.0413956	0.345868	590	0.008401	0.0019019	1.24e-05	9.12e-05	402	0.0023387	0.0021463	0.276774	0.619652	839	0.0065143	0.001606	5.53e-05	0.0004773
SRP9	6726	ILMN_1759883	turquoise	1264	-0.0030693	0.0007342	3.13e-05	-0.10452	-0.126601	0.0001029	614	-0.0019829	0.0010332	0.0555443	0.0702911	650	-0.0041837	0.0011027	0.0001653	0.0020973	272	-0.0001552	0.0015335	0.919498	0.760661	590	-0.0046723	0.001197	0.0001087	0.0003979	402	-0.0027137	0.0012688	0.0332922	0.374915	839	-0.0037764	0.0009311	5.54e-05	0.0004773
ZFAND1	79752	ILMN_2087989	blue	1264	-0.0045069	0.0009114	8.75e-07	-0.137878	-0.149117	6.89e-06	614	-0.0050945	0.0013738	0.0002322	0.0015603	650	-0.0050405	0.0012918	0.0001076	0.0016579	272	-0.0029739	0.0022197	0.18213	0.498477	590	-0.0060613	0.0014899	5.55e-05	0.0002455	402	-0.0022006	0.001359	0.106473	0.490462	839	-0.0046716	0.0011522	5.57e-05	0.0004796
LARP7	51574	ILMN_2392717	turquoise	1264	0.0043544	0.0008934	1.25e-06	0.141604	0.147048	8.85e-06	614	0.0052691	0.0012349	2.37e-05	0.0003711	650	0.0035456	0.001351	0.0089285	0.0223753	272	0.0055895	0.0020108	0.0060653	0.247383	590	0.006038	0.0014908	5.98e-05	0.0002585	402	0.0024759	0.0013619	0.0701045	0.44535	839	0.0046744	0.001153	5.58e-05	0.0004796
IFFO1	25900	ILMN_2348268	turquoise	1264	0.0054049	0.0011453	2.66e-06	0.131731	0.142327	1.56e-05	614	0.0071648	0.001576	6.87e-06	0.0001857	650	0.004394	0.0017504	0.0123563	0.0277021	272	0.0039299	0.0026098	0.134003	0.462577	590	0.0083952	0.001822	5.25e-06	5.21e-05	402	0.0022999	0.0020593	0.265016	0.611818	839	0.0059402	0.0014658	5.62e-05	0.0004823
GGH	8836	ILMN_1681754		1264	-0.0040659	0.0008308	1.13e-06	-0.131056	-0.147718	8.28e-06	614	-0.003657	0.0011874	0.0021857	0.0072314	650	-0.0048923	0.001218	6.75e-05	0.0013174	272	-0.0043599	0.0019973	0.0304363	0.326383	590	-0.004764	0.0012959	0.0002638	0.0007507	402	-0.0009381	0.0013713	0.494478	0.712997	839	-0.0042935	0.0010599	5.66e-05	0.0004847
ASAP1	50807	ILMN_1690963	turquoise	1264	0.0050248	0.0011312	9.77e-06	0.118996	0.134297	4.18e-05	614	0.0047478	0.0016211	0.00356	0.0100522	650	0.0060429	0.0017002	0.000413	0.0033628	272	0.0039182	0.0023179	0.0928228	0.413924	590	0.0059924	0.0018162	0.0010423	0.0020942	402	0.0031628	0.0019197	0.100547	0.483176	839	0.0059449	0.0014678	5.67e-05	0.0004848
ELP2	55250	ILMN_1709132		1264	-0.0038781	0.0008734	9.86e-06	-0.126996	-0.134012	4.21e-05	614	-0.0051694	0.0012471	3.99e-05	0.0005046	650	-0.002941	0.0013191	0.0261898	0.0455197	272	-0.0024952	0.0023116	0.28196	0.560777	590	-0.0045957	0.0012922	0.0004138	0.0010465	402	-0.0032374	0.0015202	0.0340614	0.378757	839	-0.0045146	0.0011149	5.69e-05	0.0004858
GGA3	23163	ILMN_1675982	turquoise	1264	0.0027346	0.0007065	0.0001145	0.110773	0.117548	0.0002842	614	0.0023664	0.0010519	0.0249144	0.0395918	650	0.0031736	0.0010056	0.0016897	0.0078469	272	0.0011592	0.0015981	0.469231	0.64834	590	0.0044267	0.001114	8.18e-05	0.0003218	402	0.0007671	0.0012526	0.540751	0.727496	839	0.0037104	0.0009165	5.71e-05	0.0004865
IRF9	10379	ILMN_1745471		1264	0.0034098	0.0006577	2.56e-07	0.17055	0.156182	2.68e-06	614	0.0047831	0.0009455	5.95e-07	4.51e-05	650	0.0022856	0.0009964	0.0221794	0.04072	272	-9.15e-05	0.0018282	0.960143	0.767633	590	0.0046061	0.0009583	2.07e-06	3e-05	402	0.0029632	0.0011848	0.0129385	0.279376	839	0.0032885	0.0008126	5.75e-05	0.0004891
PRKCE	5581	ILMN_1717799		1264	0.0046913	0.0011732	6.77e-05	0.117758	0.121206	0.0001861	614	0.0057927	0.0016942	0.00068	0.0032553	650	0.004205	0.00174	0.0159979	0.0327044	272	0.0026809	0.0025831	0.300832	0.568413	590	0.0063657	0.0018556	0.0006551	0.0014742	402	0.0041257	0.0020977	0.0501744	0.410574	839	0.0060648	0.0014987	5.76e-05	0.0004891
CSRP2BP	57325	ILMN_1690386		1264	-0.0021616	0.0004277	5.05e-07	-0.144128	-0.152595	4.52e-06	614	-0.0026337	0.0006399	4.52e-05	0.0005461	650	-0.0019986	0.0006141	0.0012074	0.0063606	272	-0.0002861	0.0011474	0.80343	0.736214	590	-0.0030137	0.0006187	1.52e-06	2.48e-05	402	-0.0011871	0.0008242	0.150878	0.534316	839	-0.0020533	0.0005079	5.86e-05	0.0004958
AYP1P1	386608	ILMN_1754400		1264	-0.0037204	0.0007586	1.07e-06	-0.118321	-0.148089	7.99e-06	614	-0.0037361	0.0011259	0.0009724	0.0041082	650	-0.0036417	0.0011108	0.0011117	0.0060176	272	-0.0026067	0.0014789	0.0797866	0.400416	590	-0.005706	0.0012444	5.81e-06	5.53e-05	402	-0.0018252	0.0013699	0.18379	0.561559	839	-0.0040566	0.0010036	5.87e-05	0.0004958
THAP1	55145	ILMN_2301955	turquoise	1264	-0.0038166	0.0007942	1.75e-06	-0.120608	-0.144993	1.13e-05	614	-0.0045035	0.0011464	9.76e-05	0.0008845	650	-0.0037321	0.0011741	0.0015659	0.0074741	272	-0.0021479	0.0017605	0.224164	0.524322	590	-0.0059415	0.0012504	2.68e-06	3.5e-05	402	-0.0015519	0.0013442	0.249251	0.604213	839	-0.0040554	0.0010034	5.88e-05	0.0004958
PPARGC1B	133522	ILMN_2195703		1264	0.0040452	0.0012201	0.0009435	0.0900546	0.100938	0.0015552	614	0.0026508	0.0018567	0.153998	0.143308	650	0.0046978	0.001734	0.0069595	0.0191212	272	8.19e-05	0.0029704	0.978046	0.771637	590	0.007365	0.0018263	6.42e-05	0.000272	402	0.001092	0.0022643	0.629968	0.751286	839	0.0058982	0.0014592	5.87e-05	0.0004958
C1ORF115	79762	ILMN_1674817		1264	0.0045304	0.0013735	0.0010019	0.0846685	0.0998285	0.0016319	614	0.0035707	0.0019799	0.071917	0.0843802	650	0.005375	0.0020056	0.0075909	0.0202341	272	0.0064424	0.003571	0.0730185	0.389121	590	0.0040315	0.0020998	0.0554634	0.0458018	402	0.0018693	0.0024057	0.43778	0.693975	839	0.0069171	0.0017109	5.85e-05	0.0004958
SNAPC4	6621	ILMN_1677484		1264	0.0057414	0.0012443	4.39e-06	0.126583	0.139358	2.31e-05	614	0.0073595	0.0018022	5.17e-05	0.0005939	650	0.0053756	0.0018357	0.0035539	0.0124428	272	0.0062207	0.0024829	0.0131888	0.27153	590	0.0083458	0.0020445	5.24e-05	0.0002354	402	0.0027914	0.0021329	0.191674	0.569225	839	0.0065308	0.0016161	5.89e-05	0.0004965
BPTF	2186	ILMN_1688381	turquoise	1264	0.0040995	0.0010074	5.03e-05	0.109504	0.123301	0.0001469	614	0.0049589	0.0014539	0.0007005	0.003317	650	0.0034701	0.0015069	0.0216768	0.0400975	272	0.0034978	0.0024916	0.162227	0.484111	590	0.0052877	0.0015998	0.0010208	0.0020618	402	0.0030339	0.0016241	0.0627656	0.428785	839	0.0051447	0.0012735	5.93e-05	0.0004987
RSRC2	65117	ILMN_2358277	turquoise	1264	0.0031819	0.0007523	2.53e-05	0.109698	0.127922	8.76e-05	614	0.0040404	0.0011119	0.0003085	0.0018611	650	0.0024774	0.0010876	0.0231299	0.0418686	272	0.0013756	0.0016611	0.408767	0.620899	590	0.0043004	0.0012329	0.000532	0.0012573	402	0.0029131	0.0012355	0.019052	0.31091	839	0.0038381	0.0009507	5.99e-05	0.0005031
C14ORF2	9556	ILMN_1652722		1264	-0.0038572	0.0007454	2.7e-07	-0.160518	-0.155743	2.81e-06	614	-0.0042544	0.0010945	0.0001152	0.0009837	650	-0.0037935	0.0010991	0.0006021	0.0041927	272	-0.0022999	0.0016607	0.167916	0.489752	590	-0.0048154	0.0012109	8.08e-05	0.0003195	402	-0.0027243	0.001258	0.0311711	0.365776	839	-0.0038974	0.0009655	6e-05	0.0005034
CLTA	1211	ILMN_2345837	blue	1264	-0.0019329	0.0004387	1.15e-05	-0.11061	-0.133292	4.79e-05	614	-0.0023291	0.0006231	0.0002071	0.0014488	650	-0.0022202	0.0006501	0.0006868	0.004503	272	-0.0014068	0.0009165	0.126684	0.456322	590	-0.0024778	0.0007195	0.0006251	0.0014179	402	-0.0018637	0.0007556	0.0142235	0.282888	839	-0.0022582	0.0005594	6.01e-05	0.0005034
OSBPL8	114882	ILMN_1782459		1264	-0.0028138	0.0006854	4.33e-05	-0.139095	-0.124092	0.0001314	614	-0.003788	0.0010096	0.0001963	0.001393	650	-0.0017354	0.0009972	0.0823893	0.0957021	272	-0.0025404	0.0016368	0.122537	0.451157	590	-0.0036029	0.0010907	0.0010284	0.0020732	402	-0.001717	0.0011506	0.136734	0.520089	839	-0.0034626	0.0008581	6.03e-05	0.000505
MBIP	51562	ILMN_2106818		1264	-0.0032423	0.0006488	6.72e-07	-0.150646	-0.150869	5.73e-06	614	-0.004237	0.0009803	1.87e-05	0.0003236	650	-0.0028917	0.0009119	0.001607	0.0075889	272	-0.0024577	0.0016888	0.147458	0.472601	590	-0.004085	0.0009585	2.45e-05	0.0001416	402	-0.0021194	0.0012133	0.0817475	0.460729	839	-0.003286	0.0008147	6.08e-05	0.0005076
ZMPSTE24	10269	ILMN_1656413	turquoise	1264	-0.0020413	0.0004669	1.34e-05	-0.125512	-0.132211	5.41e-05	614	-0.0030213	0.0006761	9.75e-06	0.0002207	650	-0.0010864	0.0006766	0.108956	0.114628	272	-0.001458	0.0010917	0.183505	0.499979	590	-0.0031466	0.0007413	2.64e-05	0.0001478	402	-0.0018213	0.0007996	0.023482	0.335367	839	-0.0023409	0.0005803	6.08e-05	0.0005076
AP3D1	8943	ILMN_1764945	turquoise	1264	0.0046228	0.0010463	1.09e-05	0.121253	0.133491	4.56e-05	614	0.0050922	0.0014385	0.000438	0.0023903	650	0.0051133	0.0016011	0.0014882	0.0072476	272	0.0034372	0.0022375	0.126384	0.456015	590	0.0076883	0.0016558	4.45e-06	4.76e-05	402	0.0007726	0.0018404	0.674942	0.760219	839	0.0055221	0.0013694	6.11e-05	0.0005094
CNOT4	4850	ILMN_1772677		1264	0.0026865	0.0006561	4.53e-05	0.107474	0.123791	0.0001355	614	0.0028591	0.0009559	0.0029193	0.0087758	650	0.0027386	0.0009613	0.0045572	0.0146856	272	0.0014688	0.0014175	0.301621	0.568413	590	0.0045514	0.0010668	2.4e-05	0.0001398	402	0.0003303	0.0011393	0.772113	0.782723	839	0.0034774	0.0008625	6.12e-05	0.0005097
OSTCL	202459	ILMN_3246544	turquoise	1264	-0.005405	0.0009742	3.59e-08	-0.154267	-0.166692	6.38e-07	614	-0.0061015	0.0013681	1.02e-05	0.0002279	650	-0.0052798	0.0014864	0.000416	0.0033759	272	-0.0027383	0.0020814	0.190113	0.504252	590	-0.0074449	0.0016235	5.8e-06	5.53e-05	402	-0.0023138	0.0015088	0.126239	0.510598	839	-0.0051086	0.0012671	6.13e-05	0.0005098
RAB11FIP5	26056	ILMN_1740604		1264	0.0030426	0.0010179	0.002858	0.0602797	0.0908375	0.0038716	614	0.005193	0.0010948	2.75e-06	0.0001092	650	0.0013967	0.0017668	0.42956	0.27856	272	0.0042666	0.0028594	0.137555	0.465207	590	0.0026802	0.0013798	0.0526832	0.0440569	402	0.0032776	0.0019906	0.100748	0.483176	839	0.0047978	0.0011904	6.16e-05	0.0005114
MCTS1	28985	ILMN_1751816		1264	-0.004127	0.0007414	3.23e-08	-0.165418	-0.16738	5.85e-07	614	-0.0051694	0.0011121	4.29e-06	0.000146	650	-0.0039528	0.0010584	0.0002082	0.0023022	272	-0.0022327	0.0016005	0.164864	0.487432	590	-0.0061315	0.0012444	1.15e-06	2.04e-05	402	-0.0013644	0.0012043	0.258187	0.608982	839	-0.0036236	0.0008999	6.25e-05	0.0005175
PAN3	255967	ILMN_1681304	turquoise	1264	0.0032939	0.0006455	3.92e-07	0.150129	0.153522	3.76e-06	614	0.0037156	0.0009482	0.0001016	0.0009077	650	0.0030869	0.0009273	0.0009317	0.0053547	272	0.0027111	0.001502	0.0728879	0.389061	590	0.0043985	0.0010176	1.88e-05	0.000118	402	0.0015586	0.0011782	0.186924	0.564155	839	0.0033519	0.0008323	6.25e-05	0.0005175
SAR1A	56681	ILMN_1657697	turquoise	1264	-0.0021325	0.0004996	2.13e-05	-0.121936	-0.129109	7.73e-05	614	-0.0032223	0.0007245	1.07e-05	0.000235	650	-0.0013251	0.0007362	0.0724471	0.0886399	272	-0.0025865	0.0011384	0.0243576	0.305366	590	-0.00226	0.0008109	0.0055339	0.0075213	402	-0.0011097	0.0009006	0.218878	0.588132	839	-0.0025716	0.0006386	6.25e-05	0.0005175
SFRS16	11129	ILMN_2146566	turquoise	1264	0.0055571	0.0013049	2.23e-05	0.126643	0.129152	7.98e-05	614	0.0080913	0.0017495	4.79e-06	0.0001553	650	0.0039996	0.0020388	0.0503091	0.0701478	272	0.0035742	0.0031286	0.254908	0.545314	590	0.0076286	0.00204	0.0002069	0.0006284	402	0.0053794	0.0023162	0.020906	0.322557	839	0.0066857	0.0016606	6.27e-05	0.0005178
BRF2	55290	ILMN_1665554	turquoise	1264	-0.0028	0.000668	2.99e-05	-0.120997	-0.126557	9.92e-05	614	-0.0029921	0.0009383	0.0015185	0.0055976	650	-0.002852	0.0010052	0.0047223	0.0150039	272	-0.0012053	0.001519	0.428638	0.629475	590	-0.0038419	0.0010482	0.000275	0.0007705	402	-0.0020319	0.0012229	0.0977138	0.479949	839	-0.0035106	0.000872	6.27e-05	0.0005178
C6ORF173	387103	ILMN_1763907		1264	-0.0039182	0.0007593	2.91e-07	-0.157814	-0.155399	2.97e-06	614	-0.0039957	0.0011535	0.0005786	0.0029165	650	-0.0047297	0.001068	1.15e-05	0.0005286	272	-0.0050876	0.0016311	0.0021369	0.213429	590	-0.0058121	0.0012481	4.18e-06	4.57e-05	402	0.0001415	0.0013344	0.915617	0.811874	839	-0.0038639	0.0009601	6.32e-05	0.0005208
SFRS4	6429	ILMN_2175075	turquoise	1264	0.0028204	0.0005887	1.87e-06	0.119358	0.144642	1.19e-05	614	0.0031779	0.0008322	0.0001513	0.0011591	650	0.0031412	0.0008982	0.0005096	0.0037946	272	0.0026093	0.0012067	0.032009	0.330324	590	0.0039748	0.0009846	6.32e-05	0.0002686	402	0.0013831	0.0009752	0.15717	0.540919	839	0.0030725	0.0007636	6.34e-05	0.0005216
ARL1	400	ILMN_1813091	turquoise	1264	-0.0028514	0.0006489	1.22e-05	-0.119725	-0.132725	5.01e-05	614	-0.0039052	0.000897	1.63e-05	0.0003014	650	-0.0024089	0.0009891	0.0152049	0.0316236	272	-0.0021519	0.001425	0.1329	0.461588	590	-0.0052405	0.0010187	3.94e-07	1.11e-05	402	-0.0005473	0.0010692	0.609104	0.745893	839	-0.0033887	0.0008428	6.41e-05	0.000527
MORN2	378464	ILMN_1756826		1264	-0.0043901	0.0008772	6.47e-07	-0.127853	-0.151128	5.59e-06	614	-0.0051059	0.0012793	7.57e-05	0.0007584	650	-0.0039245	0.0012862	0.0023921	0.0097386	272	-0.0011001	0.0020634	0.594643	0.688434	590	-0.006939	0.0014725	3.22e-06	3.94e-05	402	-0.0021591	0.0013939	0.122505	0.508559	839	-0.0044055	0.001096	6.45e-05	0.0005292
NPM3	10360	ILMN_2110252		1264	-0.0038932	0.0009988	0.0001027	-0.101572	-0.118132	0.0002604	614	-0.0029306	0.0014424	0.0427154	0.0582511	650	-0.0048128	0.0014611	0.0010534	0.0057954	272	-0.0032039	0.0022256	0.15185	0.475489	590	-0.0040281	0.0016374	0.0142479	0.0159763	402	-0.0028972	0.0016207	0.0748922	0.449912	839	-0.0051328	0.0012777	6.51e-05	0.0005335
BRD7	29117	ILMN_1696420	turquoise	1264	0.004543	0.0008743	2.4e-07	0.148433	0.156557	2.54e-06	614	0.0050572	0.0013077	0.0001247	0.0010219	650	0.0048301	0.0012629	0.0001466	0.0019568	272	0.0045459	0.0018408	0.014536	0.274814	590	0.006359	0.0014788	2.08e-05	0.000126	402	0.0017006	0.0013032	0.192969	0.569852	839	0.0046043	0.0011463	6.52e-05	0.0005338
NUP35	129401	ILMN_1815723		1264	-0.0029183	0.0007612	0.0001331	-0.0956481	-0.116526	0.0003193	614	-0.0037851	0.0011397	0.0009622	0.0040768	650	-0.0024458	0.0011182	0.0291508	0.0487815	272	-0.0029007	0.0018938	0.127491	0.457402	590	-0.0051022	0.001142	9.89e-06	7.71e-05	402	-0.0007346	0.0014019	0.600673	0.743937	839	-0.0038521	0.0009591	6.53e-05	0.0005338
CEBPE	1053	ILMN_1779095		1264	-0.0054831	0.0010474	1.96e-07	-0.150426	-0.15768	2.21e-06	614	-0.005544	0.0015249	0.0003064	0.0018574	650	-0.0057649	0.0015205	0.0001669	0.0021028	272	-0.008802	0.0025259	0.0006293	0.169683	590	-0.0046557	0.0015484	0.002781	0.0044201	402	-0.0059067	0.0018902	0.0019604	0.159746	839	-0.0051628	0.0012858	6.56e-05	0.000536
GZMB	3002	ILMN_2109489		1264	0.0081561	0.0017055	1.96e-06	0.0743978	0.14429	1.24e-05	614	0.0093334	0.0025211	0.0002378	0.0015884	650	0.0076595	0.0024679	0.0020133	0.0087381	272	0.0063675	0.0044472	0.154068	0.476531	590	0.0053848	0.002397	0.0251352	0.0248679	402	0.0133392	0.0033707	9.56e-05	0.047375	839	0.0086232	0.0021482	6.59e-05	0.0005375
PIP5K2A	5305	ILMN_2152465		1264	0.0038038	0.000719	1.46e-07	0.149781	0.159367	1.81e-06	614	0.0044832	0.0010208	1.38e-05	0.0002692	650	0.0036472	0.0010406	0.000495	0.0037353	272	0.0032428	0.0018832	0.0869268	0.406688	590	0.0049969	0.001067	3.69e-06	4.22e-05	402	0.0021094	0.0012881	0.102591	0.485542	839	0.0038096	0.0009492	6.6e-05	0.000538
SUPT4H1	6827	ILMN_1766245	turquoise	1264	-0.0029578	0.0004963	3.37e-09	-0.165776	-0.178587	1.2e-07	614	-0.0036273	0.0007328	1.02e-06	6.09e-05	650	-0.0025531	0.0007162	0.0003973	0.0032889	272	-0.0015516	0.0011515	0.179668	0.497053	590	-0.0042472	0.0007396	1.67e-08	2.01e-06	402	-0.0011839	0.0009055	0.192108	0.569634	839	-0.002551	0.0006358	6.64e-05	0.0005402
SPEN	23013	ILMN_1802611	turquoise	1264	0.0076602	0.0014913	3.29e-07	0.141525	0.154788	3.29e-06	614	0.0083676	0.0020789	6.59e-05	0.0006975	650	0.0080164	0.0022643	0.0004345	0.0034665	272	0.0068568	0.0032061	0.0339164	0.334844	590	0.0105197	0.002311	6.77e-06	6.04e-05	402	0.0034804	0.0025828	0.178876	0.558505	839	0.0077666	0.0019358	6.65e-05	0.0005402
STAT3	6774	ILMN_2401978		1264	0.0036855	0.0006596	2.88e-08	0.17685	0.168124	5.4e-07	614	0.0034799	0.0009572	0.0003062	0.0018574	650	0.0043711	0.0009642	7.18e-06	0.0003909	272	0.0021363	0.0016164	0.188105	0.502802	590	0.0045111	0.0010844	3.78e-05	0.0001889	402	0.0022901	0.0011131	0.0405457	0.389136	839	0.0034492	0.0008599	6.68e-05	0.0005412
WRNIP1	56897	ILMN_2332105	turquoise	1264	0.0026971	0.0005641	1.97e-06	0.122868	0.144213	1.24e-05	614	0.0031451	0.000832	0.0001757	0.0012905	650	0.0025933	0.0008086	0.0014215	0.0070718	272	0.0035474	0.0011804	0.0030638	0.221429	590	0.0034431	0.0009206	0.0002065	0.0006278	402	0.0021747	0.0009412	0.0215746	0.32548	839	0.0029489	0.0007355	6.73e-05	0.0005432
C15ORF24	56851	ILMN_2150000	turquoise	1264	-0.0016607	0.0003586	4.05e-06	-0.116597	-0.139786	2.17e-05	614	-0.0016583	0.0005276	0.0017718	0.0062429	650	-0.001932	0.0005182	0.0002132	0.0023156	272	-0.0006131	0.0008368	0.464821	0.646007	590	-0.0028553	0.000575	9.58e-07	1.83e-05	402	-0.0001809	0.0006088	0.766618	0.781351	839	-0.0018184	0.0004535	6.72e-05	0.0005432
C18ORF8	29919	ILMN_1719097	turquoise	1264	0.0022265	0.0005798	0.0001298	0.100635	0.11642	0.0003128	614	0.0033533	0.0008229	5.36e-05	0.0006105	650	0.0016664	0.0008527	0.0511926	0.0709255	272	-0.0003211	0.0013929	0.817991	0.739899	590	0.0038006	0.0009188	4.18e-05	0.0002025	402	0.0008893	0.0010218	0.384877	0.673988	839	0.0029056	0.0007247	6.72e-05	0.0005432
LCOR	84458	ILMN_1689817		1264	0.0038319	0.000784	1.17e-06	0.126507	0.147756	8.41e-06	614	0.0050883	0.0011811	1.99e-05	0.000332	650	0.0032539	0.001112	0.0035792	0.0124988	272	0.0019075	0.001678	0.257273	0.54697	590	0.005103	0.0012958	9.45e-05	0.000359	402	0.0035542	0.0013818	0.0106093	0.267505	839	0.0039395	0.0009829	6.76e-05	0.000545
CD74	972	ILMN_1761464		1264	0.0059951	0.0011535	2.39e-07	0.170976	0.156749	2.54e-06	614	0.0054188	0.0017165	0.0016912	0.0060639	650	0.00686	0.0016887	5.59e-05	0.0011875	272	0.0043447	0.0025914	0.0954967	0.418393	590	0.0085946	0.0018503	4.41e-06	4.73e-05	402	0.0032002	0.0019824	0.10756	0.492074	839	0.0058125	0.0014505	6.78e-05	0.0005463
PSMA1	5682	ILMN_1691809	turquoise	1264	-0.0030214	0.0006228	1.4e-06	-0.135431	-0.146501	9.6e-06	614	-0.0028623	0.0008966	0.0015003	0.0055512	650	-0.0032786	0.0009156	0.0003737	0.0031657	272	-0.0018963	0.0014232	0.184551	0.500404	590	-0.0049961	0.0009595	2.87e-07	9.19e-06	402	-0.000586	0.0011182	0.60062	0.743937	839	-0.003177	0.0007933	6.85e-05	0.0005508
AXIN1	8312	ILMN_1766185	turquoise	1264	0.0056663	0.0011973	2.49e-06	0.117305	0.142768	1.49e-05	614	0.007119	0.00167	2.42e-05	0.0003751	650	0.0051658	0.0018199	0.0047061	0.0149887	272	0.0061332	0.0027801	0.028743	0.322423	590	0.0073573	0.0019733	0.000216	0.0006502	402	0.0037079	0.0019568	0.0591163	0.423985	839	0.0061552	0.0015377	6.91e-05	0.0005544
PCNXL3	399909	ILMN_1783350		1264	0.0029341	0.0006396	4.98e-06	0.134775	0.1385	2.53e-05	614	0.0034521	0.0009032	0.0001492	0.0011542	650	0.0035013	0.0009636	0.0003068	0.0028164	272	0.0027864	0.0016488	0.0929077	0.413924	590	0.0030389	0.0009183	0.0010074	0.00204	402	0.0029824	0.0012703	0.0195644	0.314157	839	0.0032497	0.0008119	6.91e-05	0.0005544
TMEM108	66000	ILMN_1669709	turquoise	1264	-0.004899	0.0010656	4.76e-06	-0.130764	-0.138885	2.45e-05	614	-0.0045838	0.0015734	0.0037373	0.0103807	650	-0.005825	0.001564	0.0002166	0.0023223	272	-0.0053892	0.0020813	0.0104662	0.260934	590	-0.0062486	0.0018411	0.0007471	0.0016293	402	-0.001834	0.0017052	0.283046	0.621664	839	-0.0055645	0.0013914	7.01e-05	0.0005619
WBP2	23558	ILMN_1788604		1264	0.0030725	0.0006219	8.93e-07	0.130429	0.149068	6.98e-06	614	0.0032707	0.0008669	0.000181	0.00132	650	0.003432	0.0009605	0.0003846	0.0032257	272	0.0012092	0.0011944	0.312816	0.572585	590	0.005155	0.0010119	5.07e-07	1.3e-05	402	8.14e-05	0.0010655	0.939175	0.814838	839	0.0033254	0.0008317	7.03e-05	0.000563
ABCE1	6059	ILMN_1676846		1264	-0.0037535	0.0005952	4.07e-10	-0.192195	-0.188698	2.51e-08	614	-0.0047321	0.0008741	9.65e-08	1.56e-05	650	-0.0034962	0.0008502	4.54e-05	0.0010415	272	-0.0052684	0.0014173	0.0002746	0.150366	590	-0.0045018	0.0008975	7.48e-07	1.6e-05	402	-0.0012663	0.0010812	0.242466	0.600175	839	-0.0030059	0.000752	7.06e-05	0.0005642
PIP4K2A	5305	ILMN_3236637	turquoise	1264	0.0043313	0.0007514	1.05e-08	0.165535	0.172959	2.66e-07	614	0.0038742	0.0010747	0.0003439	0.0020227	650	0.0052472	0.0011245	3.89e-06	0.0002994	272	0.00498	0.0015197	0.0012769	0.192508	590	0.006205	0.0012438	8.55e-07	1.73e-05	402	0.000482	0.0012195	0.692969	0.764604	839	0.0039777	0.0009953	7.09e-05	0.0005642
C10ORF59	55328	ILMN_1718520	turquoise	1264	-0.0036164	0.0007073	3.71e-07	-0.15064	-0.154266	3.61e-06	614	-0.0036137	0.0010484	0.0006153	0.00304	650	-0.0039169	0.0010229	0.0001439	0.0019305	272	-0.0018496	0.0018523	0.319459	0.57633	590	-0.0047453	0.0010845	1.49e-05	0.0001022	402	-0.003233	0.001209	0.0079216	0.239384	839	-0.0034701	0.0008682	7.08e-05	0.0005642
SELT	51714	ILMN_1746368	turquoise	1264	-0.0028851	0.0007658	0.0001734	-0.093055	-0.114287	0.0003937	614	-0.0029843	0.001101	0.006952	0.015905	650	-0.0031736	0.0011344	0.005334	0.0161372	272	-0.0023341	0.0018381	0.205892	0.512979	590	-0.0045927	0.0011993	0.0001458	0.0004851	402	-0.0002008	0.0013086	0.878132	0.803553	839	-0.0038461	0.0009625	7.11e-05	0.0005646
ERCC1	2067	ILMN_2277676		1264	-0.0024796	0.0005971	3.53e-05	-0.114036	-0.125874	0.0001128	614	-0.0018894	0.0008542	0.0274195	0.0423612	650	-0.0030926	0.0008921	0.0005697	0.0040569	272	-0.0015416	0.0017619	0.382858	0.609132	590	-0.0026118	0.0008342	0.0018504	0.0032439	402	-0.0031351	0.001095	0.0045063	0.205294	839	-0.0029714	0.0007439	7.16e-05	0.0005672
NDUFA11	126328	ILMN_2175712	blue	1264	-0.0033807	0.0006363	1.3e-07	-0.141987	-0.159943	1.66e-06	614	-0.0033576	0.0009131	0.0002617	0.0016793	650	-0.003749	0.0009381	7.33e-05	0.0013727	272	-0.0025233	0.0013557	0.0644612	0.379543	590	-0.0047235	0.0010503	8.67e-06	7e-05	402	-0.0018443	0.0010654	0.0845102	0.463832	839	-0.0032839	0.0008224	7.2e-05	0.000569
MYCBP2	23077	ILMN_1811972	turquoise	1264	0.0038161	0.0008371	5.71e-06	0.118033	0.137795	2.79e-05	614	0.0050328	0.0012008	3.29e-05	0.0004446	650	0.0031292	0.0012538	0.0128683	0.0283684	272	0.0034598	0.0019876	0.0835768	0.403203	590	0.0053259	0.0013325	7.44e-05	0.0003014	402	0.0017569	0.0013465	0.193007	0.569852	839	0.0042509	0.0010646	7.2e-05	0.000569
SRRM1	10250	ILMN_1697670	turquoise	1264	0.0044986	0.0009776	4.66e-06	0.128941	0.138844	2.42e-05	614	0.004086	0.0013663	0.0029232	0.0087838	650	0.0054702	0.0014916	0.0002699	0.0026351	272	0.0047408	0.0020352	0.0210317	0.294384	590	0.0061592	0.0015623	9.29e-05	0.000354	402	0.0010786	0.0016364	0.510344	0.719426	839	0.0051631	0.0012947	7.35e-05	0.0005782
BANF1	8815	ILMN_2179837		1264	-0.0019	0.0004128	4.65e-06	-0.119392	-0.138981	2.42e-05	614	-0.0025877	0.0006194	3.48e-05	0.0004587	650	-0.0012837	0.0005848	0.028579	0.0481397	272	-0.0009253	0.0009859	0.349351	0.593802	590	-0.0025184	0.0006101	4.32e-05	0.0002064	402	-0.0015111	0.0007775	0.0529306	0.416268	839	-0.0020054	0.0005031	7.41e-05	0.0005809
SERF2	10169	ILMN_1789136		1264	-0.0021132	0.0004648	6.04e-06	-0.113007	-0.137271	2.92e-05	614	-0.0020219	0.0006975	0.0039137	0.0107164	650	-0.0024781	0.0006637	0.000209	0.0023053	272	-0.0009065	0.0010539	0.39094	0.612888	590	-0.0033979	0.0007243	3.56e-06	4.13e-05	402	-0.0014167	0.0008608	0.100904	0.483234	839	-0.0023615	0.0005925	7.42e-05	0.0005809
FAM179A	165186	ILMN_3247182		1264	0.0042381	0.0009621	1.16e-05	0.143454	0.133189	4.79e-05	614	0.0044843	0.0013783	0.0012177	0.0048162	650	0.0032556	0.0014175	0.0220232	0.0405555	272	0.0033242	0.0021058	0.116332	0.443621	590	0.0063095	0.0016016	9.4e-05	0.0003575	402	0.0012682	0.0015426	0.411689	0.683922	839	0.0048159	0.0012083	7.42e-05	0.0005809
ST13	6767	ILMN_1765204	turquoise	1264	-0.0019571	0.0004867	6.16e-05	-0.122631	-0.12198	0.0001718	614	-0.0019481	0.0007083	0.0061724	0.0148146	650	-0.0021318	0.0007082	0.0027366	0.0106931	272	-0.0013632	0.0012201	0.265466	0.550072	590	-0.0026663	0.0007247	0.0002609	0.0007444	402	-0.0013631	0.0008961	0.129325	0.5133	839	-0.0023576	0.0005914	7.4e-05	0.0005809
PNN	5411	ILMN_1721703	turquoise	1264	0.0070353	0.0015476	6.05e-06	0.120215	0.137312	2.92e-05	614	0.0082689	0.0021169	0.0001068	0.0009402	650	0.0068441	0.0023743	0.0041036	0.0136811	272	0.0074454	0.0032746	0.0242574	0.305366	590	0.0097035	0.0024565	9e-05	0.0003462	402	0.0038931	0.0027668	0.160493	0.54346	839	0.0079565	0.0019966	7.43e-05	0.0005812
ARID1A	8289	ILMN_1797341	turquoise	1264	0.0060339	0.0012535	1.68e-06	0.13464	0.145259	1.1e-05	614	0.0064328	0.0017702	0.0003081	0.0018611	650	0.0071011	0.0018903	0.0001912	0.0022287	272	0.0058674	0.0026758	0.0297082	0.323948	590	0.0084309	0.0019984	2.94e-05	0.0001586	402	0.0016087	0.002142	0.453245	0.698678	839	0.006606	0.0016581	7.47e-05	0.000583
LONRF3	79836	ILMN_1720452		1264	0.0054099	0.0010157	1.21e-07	0.146013	0.16029	1.58e-06	614	0.0059659	0.0014685	5.64e-05	0.0006315	650	0.005838	0.0014807	9.14e-05	0.0015306	272	0.0099028	0.0026367	0.0002383	0.150366	590	0.0052865	0.0014836	0.0004035	0.0010273	402	0.0042975	0.0018549	0.0212201	0.324029	839	0.0050377	0.001265	7.52e-05	0.0005841
TCEAL8	90843	ILMN_1670561	turquoise	1264	-0.0044109	0.0008955	9.65e-07	-0.138956	-0.148665	7.33e-06	614	-0.0046338	0.0012753	0.0003086	0.0018611	650	-0.0051938	0.0013121	8.57e-05	0.0014881	272	-0.00374	0.0020296	0.0671447	0.382462	590	-0.0058011	0.0014354	6.2e-05	0.0002647	402	-0.0024612	0.0015583	0.115351	0.497443	839	-0.0044939	0.0011283	7.5e-05	0.0005841
IMP4	92856	ILMN_2156982		1264	-0.0022524	0.0004687	1.75e-06	-0.129889	-0.144969	1.13e-05	614	-0.0022507	0.0007182	0.0018279	0.0063952	650	-0.0025427	0.0006585	0.0001267	0.0018135	272	-0.0018767	0.0010201	0.0675724	0.382462	590	-0.0029822	0.0007356	5.89e-05	0.0002552	402	-0.001082	0.0008447	0.20124	0.575056	839	-0.0023484	0.0005897	7.51e-05	0.0005841
FAM39DP	374666	ILMN_1713406	turquoise	1264	0.0051215	0.0011119	4.57e-06	0.132188	0.138692	2.4e-05	614	0.0072754	0.0016466	1.22e-05	0.0002511	650	0.003701	0.0016268	0.0233052	0.0420802	272	0.0043761	0.0028212	0.12276	0.451157	590	0.0059925	0.0017194	0.0005376	0.0012661	402	0.0057386	0.0018785	0.0024629	0.167257	839	0.0056447	0.0014174	7.51e-05	0.0005841
DIAPH1	1729	ILMN_2321416		1264	0.0031959	0.0006479	9.3e-07	0.121924	0.148924	7.14e-06	614	0.0030031	0.0009327	0.0013673	0.0052262	650	0.0032659	0.0009601	0.0007205	0.0046293	272	0.0013461	0.0015101	0.37402	0.605433	590	0.004424	0.0010039	1.3e-05	9.36e-05	402	0.0019865	0.0011783	0.092903	0.47245	839	0.0033303	0.0008367	7.58e-05	0.0005882
NAT1	9	ILMN_1743055		1264	-0.0047701	0.0010984	1.53e-05	-0.119251	-0.131515	6.04e-05	614	-0.0039237	0.001591	0.0139911	0.0261311	650	-0.0063861	0.0016144	8.66e-05	0.0014913	272	-0.0054856	0.002513	0.0304403	0.326383	590	-0.0070413	0.0016711	3.01e-05	0.000161	402	-0.0010906	0.0019969	0.585376	0.74034	839	-0.0055754	0.0014011	7.61e-05	0.0005902
ATXN2	6311	ILMN_1743829	turquoise	1264	0.0044888	0.0008826	4.27e-07	0.13341	0.153198	3.97e-06	614	0.0045716	0.0012522	0.0002891	0.0017868	650	0.0049248	0.0013316	0.0002395	0.0024593	272	0.0041055	0.0018539	0.0281428	0.321606	590	0.0061593	0.0014333	2.1e-05	0.0001268	402	0.0019167	0.0014516	0.187731	0.565061	839	0.0046642	0.0011723	7.63e-05	0.0005909
SECISBP2L	9728	ILMN_1784333		1264	0.002928	0.0005719	3.59e-07	0.154808	0.154631	3.55e-06	614	0.0028661	0.0008355	0.0006532	0.0031661	650	0.0032478	0.0008427	0.0001303	0.0018426	272	0.00256	0.0011885	0.0326752	0.332016	590	0.0044256	0.0009518	4.32e-06	4.65e-05	402	0.0003198	0.0009944	0.748017	0.77737	839	0.0029147	0.0007327	7.65e-05	0.0005915
GAK	2580	ILMN_1813775	turquoise	1264	0.0048371	0.0009275	2.18e-07	0.157143	0.157098	2.36e-06	614	0.0055093	0.0013278	3.92e-05	0.0004989	650	0.004664	0.001389	0.0008419	0.0050606	272	0.0032129	0.0018704	0.0876868	0.408158	590	0.0078743	0.0015217	3.38e-07	1.03e-05	402	0.0002919	0.0015596	0.851673	0.799125	839	0.004842	0.0012174	7.67e-05	0.0005916
SENP5	205564	ILMN_1675501		1264	-0.0024096	0.0006811	0.0004199	-0.0983805	-0.107192	0.0008029	614	-0.0020906	0.0010138	0.039707	0.0552048	650	-0.0030032	0.0009838	0.0023813	0.0097061	272	-0.0026031	0.0016838	0.123996	0.452069	590	-0.0048369	0.0010436	4.62e-06	4.88e-05	402	0.0011348	0.0012023	0.346034	0.656232	839	-0.003375	0.0008485	7.67e-05	0.0005916
MED6	10001	ILMN_1654543		1264	-0.0016095	0.0003917	4.26e-05	-0.107256	-0.124254	0.0001298	614	-0.0013681	0.0005668	0.0161464	0.0289379	650	-0.0020349	0.0005688	0.0003783	0.0031844	272	-0.0029232	0.0009594	0.0026889	0.221429	590	-0.0019089	0.0006026	0.0016346	0.0029652	402	-0.0008378	0.0007372	0.256707	0.607565	839	-0.0019608	0.0004931	7.7e-05	0.0005934
PLSCR3	57048	ILMN_1703433	turquoise	1264	0.0039273	0.0007428	1.49e-07	0.151708	0.158936	1.83e-06	614	0.0047414	0.0010565	8.95e-06	0.0002113	650	0.0038506	0.0011439	0.0008176	0.0049731	272	0.0028128	0.0015612	0.0734007	0.389874	590	0.0061507	0.00122	6.59e-07	1.49e-05	402	0.0009327	0.0012423	0.453377	0.698678	839	0.0038967	0.0009801	7.73e-05	0.0005945
NKTR	4820	ILMN_1721621	turquoise	1264	0.0086753	0.0019143	6.46e-06	0.124534	0.136873	3.07e-05	614	0.0097363	0.0025933	0.0001944	0.0013814	650	0.0083454	0.0029624	0.0050252	0.0155759	272	0.0097462	0.0044667	0.0305076	0.326383	590	0.0119442	0.003119	0.0001457	0.0004851	402	0.0051879	0.0031249	0.0979675	0.479949	839	0.009931	0.0024989	7.78e-05	0.0005976
DNAJC13	23317	ILMN_1752281	turquoise	1264	0.0036619	0.0006443	1.67e-08	0.17627	0.170777	3.74e-07	614	0.0036428	0.0009449	0.0001307	0.0010498	650	0.0039711	0.0009451	3.11e-05	0.0008394	272	0.0030347	0.0014721	0.0408132	0.34328	590	0.0054754	0.0010552	3.14e-07	9.88e-06	402	0.0010357	0.0010539	0.326528	0.644763	839	0.0034087	0.0008579	7.8e-05	0.0005978
RPL29P2	118432	ILMN_2104409	turquoise	1264	-0.0043577	0.0008374	2.32e-07	-0.147514	-0.156705	2.46e-06	614	-0.0046439	0.0012111	0.000142	0.0011161	650	-0.0043255	0.0012596	0.0006413	0.0043394	272	-0.0035159	0.0017757	0.0493429	0.352472	590	-0.0056943	0.0013371	2.48e-05	0.0001428	402	-0.0022755	0.0014156	0.109051	0.493283	839	-0.0043351	0.0010911	7.81e-05	0.0005978
GADD45GIP1	90480	ILMN_1751530		1264	-0.0040936	0.0008778	3.48e-06	-0.152692	-0.140703	1.95e-05	614	-0.0047867	0.0013209	0.0003202	0.0019126	650	-0.0038894	0.0012661	0.0022349	0.0093254	272	-0.0020073	0.0020231	0.322546	0.578125	590	-0.0048542	0.0014153	0.0006568	0.0014776	402	-0.0028836	0.0015387	0.0619398	0.427046	839	-0.0043635	0.0010981	7.79e-05	0.0005978
HCST	10870	ILMN_2396991		1264	-0.0029088	0.0006791	2e-05	-0.11636	-0.129232	7.39e-05	614	-0.0040104	0.0010089	8.08e-05	0.0007831	650	-0.0022246	0.0009926	0.0254278	0.0446064	272	-0.0038434	0.0018768	0.0421419	0.346901	590	-0.0036458	0.0010151	0.0003631	0.0009502	402	-0.0033078	0.0012252	0.0073486	0.236612	839	-0.0033093	0.0008331	7.83e-05	0.000599
COMMD10	51397	ILMN_2094905	turquoise	1264	-0.0036532	0.0006884	1.34e-07	-0.138531	-0.160087	1.71e-06	614	-0.0033195	0.0009896	0.0008565	0.0037772	650	-0.0045425	0.0010251	1.14e-05	0.0005286	272	-0.0001615	0.0015431	0.916795	0.760393	590	-0.0056803	0.001104	3.92e-07	1.11e-05	402	-0.0021526	0.0011484	0.0618892	0.427046	839	-0.0035062	0.0008828	7.86e-05	0.0006003
COMMD1	150684	ILMN_1761242		1264	-0.0022938	0.0004945	3.91e-06	-0.125674	-0.140218	2.11e-05	614	-0.0022778	0.0007048	0.0013111	0.0050954	650	-0.0027661	0.0007261	0.0001555	0.0020268	272	-0.0015008	0.0013529	0.268883	0.552171	590	-0.0028456	0.0007587	0.0001983	0.0006097	402	-0.0019421	0.000769	0.0120935	0.276156	839	-0.0024052	0.0006057	7.88e-05	0.0006017
TMEM131	23505	ILMN_1753608	turquoise	1264	0.0052679	0.0010083	2.07e-07	0.150733	0.157349	2.29e-06	614	0.0054127	0.0014406	0.0001922	0.001377	650	0.0059963	0.0015092	8.07e-05	0.0014417	272	0.0055834	0.0020533	0.0072349	0.251998	590	0.0071068	0.0016615	2.29e-05	0.0001349	402	0.0011995	0.001647	0.467024	0.702191	839	0.0053271	0.0013418	7.91e-05	0.0006025
AVP	551	ILMN_1811443		1264	0.0030104	0.0008179	0.0002433	0.113529	0.111484	0.0005162	614	0.0038969	0.0012388	0.001757	0.006216	650	0.002007	0.0011518	0.0820182	0.0954981	272	0.0014403	0.0018156	0.428746	0.629475	590	0.0051814	0.0013217	0.0001015	0.0003772	402	0.000679	0.0014358	0.636633	0.752517	839	0.0040647	0.0010239	7.92e-05	0.0006026
SNX27	81609	ILMN_1714401		1264	0.0039781	0.0006921	1.16e-08	0.176397	0.172442	2.87e-07	614	0.0046058	0.0010191	7.76e-06	0.0001959	650	0.0038713	0.0010022	0.000126	0.0018135	272	0.0036518	0.0014516	0.0128226	0.27153	590	0.0062837	0.0011415	6.08e-08	3.83e-06	402	-0.0002472	0.0011382	0.828229	0.792145	839	0.0035539	0.0008955	7.96e-05	0.000603
ZFP36	7538	ILMN_1720829	green	1264	0.0076501	0.0014355	1.19e-07	0.133995	0.160534	1.57e-06	614	0.0077969	0.0020738	0.0001904	0.0013679	650	0.0090999	0.0020953	1.68e-05	0.0006132	272	0.0087369	0.0035788	0.0156779	0.278819	590	0.0088973	0.0021515	4.19e-05	0.0002028	402	0.0028944	0.0026393	0.273711	0.617439	839	0.0074212	0.0018697	7.93e-05	0.000603
PCSK7	9159	ILMN_1699545	turquoise	1264	0.0034573	0.0007181	1.68e-06	0.130584	0.145043	1.1e-05	614	0.0036803	0.0009923	0.0002319	0.0015596	650	0.0037736	0.001093	0.0005994	0.00418	272	0.003038	0.0015073	0.0454516	0.348466	590	0.0055141	0.0011298	1.45e-06	2.39e-05	402	0.0006991	0.0012873	0.587516	0.740996	839	0.0037433	0.0009432	7.95e-05	0.000603
ACIN1	22985	ILMN_1699636	turquoise	1264	0.0058696	0.001281	5.11e-06	0.126698	0.138473	2.58e-05	614	0.0057936	0.0017295	0.0008703	0.0038136	650	0.0064592	0.0020042	0.0013471	0.0068141	272	0.0070192	0.0025419	0.0063993	0.248294	590	0.0086024	0.0020881	4.48e-05	0.0002108	402	0.0020304	0.0021904	0.354737	0.660546	839	0.0066614	0.0016784	7.94e-05	0.000603
MLLT6	4302	ILMN_1718734		1264	0.004099	0.0007685	1.16e-07	0.139441	0.160518	1.55e-06	614	0.0041237	0.0011135	0.0002367	0.0015844	650	0.0045503	0.0011427	7.79e-05	0.001423	272	0.0041788	0.0018038	0.021736	0.29888	590	0.0056168	0.0011652	1.93e-06	2.87e-05	402	0.0023845	0.0013886	0.0870183	0.4654	839	0.0039855	0.001005	8.05e-05	0.0006086
ATP6V0B	533	ILMN_1721391	turquoise	1264	-0.0022982	0.0004824	2.15e-06	-0.129269	-0.1439	1.32e-05	614	-0.0022304	0.0006976	0.0014759	0.005499	650	-0.002597	0.0007019	0.000238	0.0024593	272	5.92e-05	0.0011766	0.959949	0.767633	590	-0.0034726	0.0007645	7.07e-06	6.19e-05	402	-0.0020425	0.0008136	0.012606	0.278757	839	-0.0024473	0.0006171	8.05e-05	0.0006086
SLC39A3	29985	ILMN_1710543		1264	-0.0040613	0.0008609	2.68e-06	-0.145247	-0.142186	1.57e-05	614	-0.0050534	0.0012862	9.74e-05	0.0008838	650	-0.0033361	0.0012127	0.006143	0.0175922	272	-0.003477	0.0020475	0.0913358	0.413099	590	-0.0044737	0.0013208	0.0007651	0.0016592	402	-0.0034359	0.0016613	0.0395129	0.384177	839	-0.0042924	0.0010826	8.07e-05	0.0006095
MKNK1	8569	ILMN_1750429		1264	0.0023889	0.0006017	7.64e-05	0.116018	0.120183	0.0002063	614	0.0024505	0.0008837	0.0057612	0.0141108	650	0.0025432	0.0008831	0.0041377	0.0137536	272	0.0018543	0.0014355	0.198254	0.509069	590	0.0031756	0.0009179	0.0005895	0.0013559	402	0.0018238	0.001066	0.0881712	0.46585	839	0.0029481	0.0007436	8.09e-05	0.0006099
GTF2B	2959	ILMN_1737857	turquoise	1264	-0.0029226	0.0005896	8.24e-07	-0.119976	-0.149507	6.61e-06	614	-0.0029975	0.0008451	0.0004269	0.0023593	650	-0.0033261	0.0008887	0.000202	0.0022705	272	-0.002731	0.001212	0.0255417	0.312841	590	-0.0046902	0.0010041	3.91e-06	4.4e-05	402	-0.0005855	0.0008887	0.510537	0.719426	839	-0.0030378	0.0007664	8.11e-05	0.0006106
C1ORF63	57035	ILMN_1760556	turquoise	1264	0.0118791	0.0026658	9.17e-06	0.134431	0.134381	3.97e-05	614	0.0140874	0.0036173	0.0001119	0.0009697	650	0.0104015	0.0041511	0.0125173	0.0279153	272	0.0074392	0.0061259	0.226316	0.52563	590	0.0177012	0.0042804	4.19e-05	0.0002028	402	0.0077116	0.0046962	0.101664	0.484467	839	0.0134775	0.0034011	8.15e-05	0.000613
C17ORF79	55352	ILMN_1752947		1264	-0.0032948	0.0006357	2.58e-07	-0.159795	-0.156109	2.69e-06	614	-0.0040023	0.0009407	2.5e-05	0.0003808	650	-0.0026799	0.0009162	0.003591	0.0125202	272	-0.0025346	0.0014014	0.0723056	0.388308	590	-0.0042781	0.0009939	2.04e-05	0.0001248	402	-0.0021632	0.0012026	0.0731007	0.44646	839	-0.003227	0.0008145	8.18e-05	0.000614
RBM15B	29890	ILMN_1673024	brown	1264	0.0030503	0.0009828	0.001959	0.0862132	0.0941928	0.0028327	614	0.0029395	0.001444	0.0423091	0.0578334	650	0.003062	0.0014406	0.0340076	0.0539643	272	0.0025397	0.0023164	0.274501	0.556548	590	0.0050229	0.0015289	0.001094	0.0021755	402	0.0004976	0.0017689	0.778673	0.783915	839	0.0048672	0.0012285	8.17e-05	0.000614
C7ORF70	84792	ILMN_1717219	turquoise	1264	-0.0024108	0.0005028	1.84e-06	-0.146121	-0.144567	1.17e-05	614	-0.002401	0.0007378	0.0012149	0.0048106	650	-0.0026977	0.0007346	0.0002647	0.002618	272	-0.0018623	0.0012264	0.130775	0.460315	590	-0.0028352	0.0007795	0.0003061	0.0008319	402	-0.0018419	0.0009079	0.0434165	0.39499	839	-0.0025021	0.0006317	8.21e-05	0.0006152
ITFG3	83986	ILMN_1810055		1264	0.0037959	0.000766	8.29e-07	0.140805	0.149544	6.64e-06	614	0.0032647	0.0010795	0.0026207	0.0081537	650	0.0046051	0.0011765	0.0001025	0.0016126	272	0.0030157	0.0016099	0.0627912	0.376256	590	0.0056912	0.0012592	7.84e-06	6.57e-05	402	0.0010044	0.001326	0.449373	0.698367	839	0.0040223	0.0010156	8.22e-05	0.0006159
ARRDC5	645432	ILMN_2153787	turquoise	1264	0.0050321	0.0011228	8.15e-06	0.132756	0.135162	3.63e-05	614	0.0062697	0.0015933	9.51e-05	0.0008735	650	0.0040407	0.0016694	0.0158329	0.0324662	272	0.0060151	0.0028607	0.0369954	0.3381	590	0.0064199	0.0015878	6.16e-05	0.0002635	402	0.0018106	0.0021703	0.40481	0.682263	839	0.0056347	0.0014229	8.24e-05	0.0006162
RASGRP2	10235	ILMN_1794594	turquoise	1264	0.0031011	0.0007695	5.95e-05	0.10561	0.12209	0.0001681	614	0.0051239	0.0010766	2.55e-06	0.0001073	650	0.0018249	0.0011573	0.11543	0.119429	272	0.0014236	0.0020112	0.480054	0.651881	590	0.0046332	0.0010877	2.47e-05	0.0001426	402	0.0020201	0.0015381	0.190093	0.568127	839	0.0038607	0.0009751	8.26e-05	0.0006172
DGCR6L	85359	ILMN_3245688		1264	-0.0034335	0.0006617	2.5e-07	-0.149796	-0.156426	2.63e-06	614	-0.003211	0.0009758	0.0010708	0.0044005	650	-0.0039575	0.0009441	3.24e-05	0.0008597	272	-0.0006377	0.00165	0.699631	0.714882	590	-0.0041883	0.0009782	2.25e-05	0.0001335	402	-0.0039519	0.0012227	0.0013726	0.144517	839	-0.0032964	0.0008331	8.35e-05	0.0006217
ORC5L	5001	ILMN_1705093		1264	-0.0020224	0.0005221	0.0001134	-0.11139	-0.11746	0.0002819	614	-0.0016963	0.0007473	0.0236346	0.038232	650	-0.0028699	0.0007759	0.0002393	0.0024593	272	-2.44e-05	0.0012109	0.983921	0.772316	590	-0.0031837	0.0008033	8.53e-05	0.0003333	402	-0.0012504	0.0009414	0.185142	0.562304	839	-0.002508	0.0006339	8.35e-05	0.0006217
POLR3F	10621	ILMN_1673966	turquoise	1264	-0.0026677	0.0007417	0.0003357	-0.0865379	-0.109151	0.0006701	614	-0.0025508	0.0011066	0.0215693	0.0357322	650	-0.0032745	0.0010893	0.0027722	0.0108103	272	-0.0030811	0.0014102	0.0302892	0.326383	590	-0.0046397	0.001097	2.81e-05	0.0001535	402	-9.75e-05	0.0014572	0.946702	0.81533	839	-0.0037354	0.0009441	8.36e-05	0.0006217
HNRNPD	3184	ILMN_1751368	turquoise	1264	0.0035825	0.000719	7.25e-07	0.132417	0.150157	6.01e-06	614	0.0040793	0.0010368	9.53e-05	0.0008735	650	0.0038078	0.0010729	0.0004207	0.0034009	272	0.0034198	0.0013889	0.0148209	0.275075	590	0.0055689	0.0012032	4.77e-06	4.93e-05	402	0.0004743	0.0011862	0.689548	0.763804	839	0.0037699	0.0009532	8.41e-05	0.0006236
MUTED	63915	ILMN_1776352	turquoise	1264	-0.0017019	0.0004899	0.0005314	-0.105861	-0.105461	0.0009751	614	-0.0026753	0.000719	0.0002211	0.0015106	650	-0.0012657	0.0007312	0.0840347	0.0969579	272	-0.0005444	0.0012113	0.653715	0.704225	590	-0.0028672	0.0007508	0.000152	0.0005007	402	-0.0013395	0.0008398	0.111806	0.494742	839	-0.0024426	0.0006177	8.43e-05	0.0006245
PHACTR4	65979	ILMN_1736548	turquoise	1264	0.0081133	0.001626	6.99e-07	0.141509	0.150418	5.88e-06	614	0.0090436	0.0023012	9.7e-05	0.0008838	650	0.0084076	0.002438	0.0006082	0.0042045	272	0.0094392	0.0033156	0.0049685	0.241911	590	0.0109907	0.0025904	2.66e-05	0.0001482	402	0.0026113	0.0027093	0.335934	0.649982	839	0.0083981	0.0021245	8.48e-05	0.0006269
LRRK2	120892	ILMN_1776649		1264	0.0036311	0.0008097	8.05e-06	0.143875	0.135466	3.61e-05	614	0.0049693	0.0012153	5.06e-05	0.0005852	650	0.002761	0.0011654	0.0181875	0.0355743	272	0.0023769	0.0020418	0.246044	0.539185	590	0.0051381	0.0012456	4.38e-05	0.0002078	402	0.0028438	0.001479	0.0555	0.421475	839	0.0039351	0.0009957	8.51e-05	0.0006276
ZNF621	285268	ILMN_1785926	turquoise	1264	0.0029031	0.000798	0.0002871	0.105667	0.11009	0.0005916	614	0.0030562	0.0012151	0.0122138	0.023688	650	0.0028205	0.0010948	0.0102538	0.0244878	272	0.0013717	0.0016797	0.415317	0.624267	590	0.0055075	0.0013514	5.38e-05	0.0002408	402	0.0013033	0.0012982	0.316242	0.640419	839	0.0039758	0.0010062	8.54e-05	0.0006289
MRPL49	740	ILMN_1681324	turquoise	1264	-0.0037996	0.0007749	1.08e-06	-0.135105	-0.14796	8.02e-06	614	-0.0041	0.0011477	0.0003884	0.0022057	650	-0.0036922	0.0011405	0.0012814	0.0066254	272	-0.0018101	0.0016998	0.28845	0.563528	590	-0.0057601	0.0012863	9.45e-06	7.44e-05	402	-0.0011841	0.0012916	0.360041	0.662405	839	-0.0037856	0.0009585	8.59e-05	0.0006324
NDUFS3	4722	ILMN_1756355	blue	1264	-0.0020371	0.0004276	2.14e-06	-0.138171	-0.143771	1.32e-05	614	-0.0021287	0.0006128	0.0005577	0.0028424	650	-0.0022977	0.0006219	0.0002431	0.002483	272	-0.0010183	0.0011654	0.383512	0.609255	590	-0.0026296	0.0006251	3.1e-05	0.000164	402	-0.0014139	0.0008094	0.0817517	0.460729	839	-0.0021252	0.0005382	8.63e-05	0.0006344
ELAC1	55520	ILMN_1693072		1264	-0.003904	0.0008053	1.42e-06	-0.137325	-0.146641	9.73e-06	614	-0.0047538	0.0011852	6.98e-05	0.0007248	650	-0.0036888	0.00119	0.0020391	0.0088099	272	-0.0054725	0.0020065	0.0070675	0.251998	590	-0.0052129	0.0012051	1.86e-05	0.000117	402	-0.0029623	0.0016024	0.0655294	0.434471	839	-0.0038244	0.0009686	8.65e-05	0.000635
PHACTR2	9749	ILMN_1790533	turquoise	1264	0.0039731	0.0009007	1.13e-05	0.123507	0.133248	4.68e-05	614	0.0037763	0.0012323	0.0022988	0.0075055	650	0.0045479	0.0013931	0.0011668	0.0061955	272	0.0014695	0.0020718	0.479128	0.651793	590	0.0058767	0.0014645	6.98e-05	0.0002884	402	0.001726	0.0014898	0.247588	0.604213	839	0.0046314	0.0011737	8.73e-05	0.0006398
PDE3B	5140	ILMN_2131381		1264	0.005022	0.0011126	7.02e-06	0.132248	0.136574	3.25e-05	614	0.0045308	0.0016471	0.006162	0.0147955	650	0.0058505	0.0015662	0.0002076	0.0022997	272	0.0070153	0.0024636	0.0049582	0.241911	590	0.0054119	0.0018126	0.0029767	0.0046544	402	0.0034897	0.0018665	0.0625427	0.428365	839	0.0055223	0.0013997	8.75e-05	0.0006401
PNPO	55163	ILMN_1684289	turquoise	1264	-0.0024013	0.0005665	2.43e-05	-0.108405	-0.128412	8.52e-05	614	-0.0032206	0.0008049	7.26e-05	0.000743	650	-0.0019932	0.0008522	0.0197084	0.0377584	272	-0.0013519	0.0014617	0.356341	0.598537	590	-0.0025399	0.0008749	0.003866	0.0057071	402	-0.002716	0.0009909	0.0065129	0.227046	839	-0.0028068	0.0007114	8.75e-05	0.0006401
PILRB	29990	ILMN_1768754	turquoise	1264	0.0089124	0.0021614	4e-05	0.109619	0.124735	0.000124	614	0.0124277	0.0030145	4.39e-05	0.0005395	650	0.00659	0.0032774	0.0448557	0.0651042	272	0.005185	0.0050116	0.302348	0.568413	590	0.014427	0.0034336	3.17e-05	0.0001665	402	0.0062366	0.0038338	0.104889	0.488959	839	0.0107667	0.0027309	8.85e-05	0.0006467
CEP110	11064	ILMN_1758778		1264	0.0089084	0.0016576	9.31e-08	0.153433	0.161806	1.32e-06	614	0.0124036	0.0023891	3.05e-07	2.82e-05	650	0.006871	0.0024564	0.0053425	0.0161412	272	0.006776	0.0037108	0.0696331	0.384603	590	0.012274	0.0026978	6.84e-06	6.08e-05	402	0.0059616	0.0026483	0.0251348	0.341217	839	0.0084478	0.0021438	8.92e-05	0.000651
GMEB2	26205	ILMN_1683204	turquoise	1264	0.0040182	0.0008682	4.11e-06	0.130749	0.139809	2.19e-05	614	0.0035827	0.0012823	0.0054087	0.0134755	650	0.0050558	0.0012375	5.08e-05	0.0011267	272	0.003887	0.0014808	0.0094704	0.260292	590	0.0058992	0.0014909	8.76e-05	0.0003403	402	0.0007901	0.001444	0.58468	0.74034	839	0.0043632	0.0011074	8.94e-05	0.0006516
ARHGEF7	8874	ILMN_1796912	turquoise	1264	0.0032382	0.0006011	8.7e-08	0.134182	0.162122	1.26e-06	614	0.0028995	0.0008706	0.0009322	0.0040017	650	0.0042629	0.0008773	1.55e-06	0.0001619	272	0.0033657	0.0012086	0.005974	0.246121	590	0.004611	0.0010331	1.01e-05	7.8e-05	402	0.0011543	0.0009896	0.244381	0.600848	839	0.0031502	0.0007997	8.97e-05	0.000652
ZCCHC6	79670	ILMN_1779677	turquoise	1264	0.004465	0.0008878	5.71e-07	0.155703	0.151588	5.02e-06	614	0.0058718	0.0013223	1.11e-05	0.000238	650	0.003259	0.001278	0.0110475	0.0256919	272	0.0048101	0.0021778	0.0285574	0.321606	590	0.0044574	0.0014117	0.0016935	0.0030496	402	0.0039518	0.0013981	0.0050358	0.211614	839	0.0044656	0.0011336	8.97e-05	0.000652
C19ORF24	55009	ILMN_1678052		1264	-0.0026353	0.0005818	6.54e-06	-0.134887	-0.136605	3.1e-05	614	-0.0033925	0.0008679	0.0001056	0.0009317	650	-0.001981	0.0008149	0.0153806	0.0318583	272	-0.003454	0.0014674	0.0197455	0.289966	590	-0.0022021	0.0008874	0.01343	0.0152614	402	-0.0027135	0.0011327	0.0172311	0.300208	839	-0.0029023	0.0007367	8.96e-05	0.000652
SF3A2	8175	ILMN_1754220		1264	0.0035685	0.0006547	6.14e-08	0.151542	0.164013	9.85e-07	614	0.0033972	0.0009466	0.0003654	0.0021156	650	0.0039811	0.0009808	5.67e-05	0.0011875	272	0.004266	0.0016338	0.0098472	0.260779	590	0.0052779	0.0010003	2.01e-07	7.73e-06	402	0.0003176	0.001159	0.784231	0.785676	839	0.0034389	0.0008732	9e-05	0.0006533
RAB11FIP2	22841	ILMN_2072541	turquoise	1264	0.0025198	0.0005991	2.8e-05	0.113813	0.12726	9.45e-05	614	0.0033708	0.0008646	0.00011	0.0009603	650	0.0020487	0.0008559	0.0170237	0.0340432	272	0.0016592	0.0013804	0.231056	0.528878	590	0.0035439	0.0009501	0.0002148	0.0006473	402	0.0006325	0.0010414	0.544077	0.729182	839	0.0030441	0.0007736	9.12e-05	0.0006605
TWISTNB	221830	ILMN_1781121		1264	-0.0036298	0.0009709	0.0001943	-0.10833	-0.113166	0.0004304	614	-0.0040738	0.0013315	0.0023373	0.0075919	650	-0.0042182	0.0014887	0.004779	0.0150991	272	-0.0074447	0.0023313	0.0016809	0.211426	590	-0.0054686	0.001508	0.0003186	0.0008583	402	0.0001104	0.0016468	0.946585	0.81533	839	-0.0047321	0.0012025	9.12e-05	0.0006605
IKZF4	64375	ILMN_1741334		1264	0.0021051	0.000667	0.0016399	0.0740537	0.0957966	0.0024457	614	0.0021128	0.0010028	0.0356299	0.0511829	650	0.0026664	0.0009528	0.0053222	0.0161233	272	0.0015747	0.0015662	0.316127	0.573857	590	0.0026953	0.0010372	0.0096505	0.0117666	402	0.0013376	0.0012102	0.269979	0.61544	839	0.0032381	0.000823	9.14e-05	0.0006612
NDUFB9	4715	ILMN_3243859	blue	1264	-0.0040918	0.000812	5.43e-07	-0.149022	-0.15183	4.8e-06	614	-0.0050147	0.0011777	2.47e-05	0.000379	650	-0.0041073	0.0011964	0.0006435	0.0043394	272	-0.0040613	0.001608	0.0124791	0.270798	590	-0.0062958	0.0013657	5.19e-06	5.19e-05	402	-0.0007017	0.0013584	0.605881	0.744855	839	-0.0042498	0.0010803	9.16e-05	0.000662
NBPF14	25832	ILMN_1698067	turquoise	1264	0.0061264	0.0013335	4.82e-06	0.129157	0.138637	2.48e-05	614	0.0075586	0.0018888	7.25e-05	0.000743	650	0.0051556	0.0019877	0.0097551	0.0237281	272	0.0049442	0.0030261	0.104181	0.43039	590	0.0079034	0.0021058	0.0001964	0.0006052	402	0.0053183	0.002273	0.019982	0.317317	839	0.0068789	0.0017487	9.17e-05	0.0006621
C1GALT1C1	29071	ILMN_2401730	turquoise	1264	-0.0038261	0.0009514	6.16e-05	-0.100925	-0.121763	0.0001718	614	-0.0048122	0.0015459	0.0019602	0.0067324	650	-0.0033046	0.0012798	0.0100825	0.0242652	272	-0.0044209	0.0016538	0.0082578	0.252906	590	-0.0054838	0.001652	0.0009714	0.0019827	402	-0.0012302	0.0016587	0.458902	0.699577	839	-0.0048698	0.0012389	9.29e-05	0.0006689
FTHL12	2504	ILMN_2073235		1264	0.0033652	0.0006613	4.21e-07	0.133188	0.153324	3.95e-06	614	0.0032327	0.0009698	0.0009225	0.0039724	650	0.0037598	0.0009762	0.0001318	0.0018529	272	0.0019342	0.0014844	0.194371	0.506652	590	0.005169	0.0010624	1.56e-06	2.53e-05	402	0.0006231	0.0011297	0.581656	0.740112	839	0.0033714	0.0008579	9.33e-05	0.0006708
SEC61G	23480	ILMN_2367020		1264	-0.0022708	0.0004318	1.73e-07	-0.142324	-0.158266	2.03e-06	614	-0.0028452	0.0006236	6.38e-06	0.0001845	650	-0.0022438	0.0006304	0.0004048	0.0033284	272	-0.0017086	0.000961	0.0772363	0.397935	590	-0.0028735	0.0007556	0.0001617	0.0005237	402	-0.0010763	0.0006308	0.0890551	0.4681	839	-0.0021225	0.0005402	9.35e-05	0.0006714
CAB39	51719	ILMN_1765858		1264	0.0026322	0.0005029	1.97e-07	0.145667	0.157553	2.22e-06	614	0.0029447	0.0007461	9.08e-05	0.0008445	650	0.0025184	0.0007407	0.0007249	0.0046488	272	0.0023799	0.0011651	0.0426596	0.347396	590	0.003449	0.0008259	3.53e-05	0.0001807	402	0.0009356	0.0008226	0.256357	0.607565	839	0.0025546	0.0006505	9.43e-05	0.0006769
SNRNP25	79622	ILMN_3238712		1264	-0.0036654	0.0009069	5.66e-05	-0.114346	-0.122424	0.0001614	614	-0.004073	0.0013632	0.0029483	0.0088532	650	-0.0038532	0.0012891	0.0029286	0.0110752	272	0.0006021	0.0023658	0.799427	0.736092	590	-0.0046148	0.0013892	0.0009634	0.00197	402	-0.0049775	0.0015663	0.0016455	0.14769	839	-0.0044748	0.0011397	9.46e-05	0.000678
CCDC6	8030	ILMN_1745904		1264	0.0027692	0.0005571	7.68e-07	0.138303	0.149955	6.29e-06	614	0.002825	0.0008169	0.0005907	0.0029605	650	0.003087	0.0008262	0.0002067	0.0022957	272	0.0034923	0.0011598	0.0030079	0.221429	590	0.004191	0.0008756	2.27e-06	3.14e-05	402	-0.0003781	0.0009843	0.701171	0.765959	839	0.0028193	0.0007182	9.49e-05	0.0006781
DVL3	1857	ILMN_2137464	turquoise	1264	0.0040391	0.0008838	5.41e-06	0.126128	0.138112	2.68e-05	614	0.0046161	0.0012405	0.0002209	0.0015106	650	0.004191	0.0013376	0.0018245	0.0082553	272	0.004319	0.001704	0.0121766	0.268921	590	0.0056285	0.0014434	0.0001103	0.0004011	402	0.0018041	0.0015871	0.256578	0.607565	839	0.0046029	0.0011726	9.49e-05	0.0006781
MED15	51586	ILMN_1668748	turquoise	1264	0.0036685	0.0008576	2.04e-05	0.114062	0.129639	7.53e-05	614	0.0029173	0.0012781	0.0228831	0.0373121	650	0.0039241	0.0012542	0.0018512	0.0083312	272	0.0037566	0.0018294	0.0415888	0.345951	590	0.0062406	0.0012968	2.01e-06	2.96e-05	402	0.0006067	0.0017255	0.725388	0.772244	839	0.0043213	0.001101	9.51e-05	0.0006786
ANKHD1	54882	ILMN_1765091	turquoise	1264	0.0029329	0.0006814	1.82e-05	0.121571	0.130076	6.88e-05	614	0.0031904	0.0009377	0.0007221	0.0033799	650	0.0030274	0.0010254	0.0032934	0.011873	272	0.0022109	0.0013852	0.112358	0.440083	590	0.0045319	0.0011324	7.28e-05	0.0002969	402	0.0010319	0.0011598	0.37434	0.66979	839	0.0034354	0.0008755	9.55e-05	0.0006806
RPS15	6209	ILMN_2219134		1264	-0.0018859	0.00038	7.99e-07	-0.136006	-0.149422	6.48e-06	614	-0.002173	0.0005595	0.000117	0.0009909	650	-0.0018243	0.0005466	0.0009044	0.0052607	272	-0.0016128	0.0008899	0.0717129	0.38809	590	-0.0021588	0.0005955	0.0003201	0.0008611	402	-0.0008192	0.0006862	0.233532	0.594815	839	-0.0018072	0.0004606	9.56e-05	0.000681
CXCL16	58191	ILMN_1728478		1264	0.0057086	0.000969	5.04e-09	0.177038	0.176688	1.54e-07	614	0.0064993	0.0014022	4.57e-06	0.000151	650	0.0055641	0.0014516	0.0001417	0.001921	272	0.0024548	0.0023764	0.303087	0.568426	590	0.0076343	0.001489	4.3e-07	1.18e-05	402	0.0019148	0.0017199	0.266506	0.612386	839	0.005061	0.0012909	9.67e-05	0.0006842
STK24	8428	ILMN_1655163	turquoise	1264	0.0027348	0.0005534	8.87e-07	0.14042	0.149082	6.97e-06	614	0.0027279	0.0008082	0.0007955	0.0036074	650	0.0028456	0.0008081	0.0004662	0.0036119	272	0.0024694	0.0011628	0.0351733	0.337047	590	0.0042629	0.0009048	3.24e-06	3.94e-05	402	0.0005243	0.0009896	0.596655	0.743555	839	0.0028997	0.0007394	9.64e-05	0.0006842
MAP2K6	5608	ILMN_1697729		1264	-0.0052378	0.0010887	1.7e-06	-0.145332	-0.145151	1.1e-05	614	-0.0045876	0.0016131	0.0046395	0.0121064	650	-0.0055432	0.001558	0.0004072	0.0033399	272	-0.0019107	0.002843	0.502459	0.658805	590	-0.0056179	0.0015688	0.0003777	0.0009804	402	-0.0052315	0.0021178	0.0140828	0.282763	839	-0.0055059	0.0014044	9.68e-05	0.0006842
SAR1B	51128	ILMN_2394296	turquoise	1264	-0.0034791	0.000757	4.79e-06	-0.120438	-0.138921	2.47e-05	614	-0.0029871	0.0011102	0.0073723	0.0165447	650	-0.0046851	0.0011142	3.06e-05	0.0008376	272	-0.0017501	0.001537	0.25647	0.546596	590	-0.0061166	0.0012604	1.66e-06	2.66e-05	402	-0.0007709	0.0012276	0.530519	0.725318	839	-0.0037779	0.0009636	9.68e-05	0.0006842
PLCB2	5330	ILMN_1724066	turquoise	1264	0.0043716	0.0010241	2.13e-05	0.110708	0.129052	7.73e-05	614	0.0050501	0.0014101	0.0003753	0.0021531	650	0.0043272	0.0015656	0.0059084	0.0172066	272	0.000684	0.0022548	0.761987	0.727252	590	0.0085354	0.0016618	4.1e-07	1.14e-05	402	0.0014854	0.0017924	0.407933	0.683244	839	0.0052049	0.0013276	9.68e-05	0.0006842
CMIP	80790	ILMN_1738075	turquoise	1264	0.0054559	0.00109	6.45e-07	0.144734	0.150945	5.58e-06	614	0.0061475	0.0015561	8.93e-05	0.0008396	650	0.0057578	0.0016641	0.0005836	0.0041296	272	0.0036025	0.002165	0.0979987	0.421661	590	0.0084818	0.0017814	2.56e-06	3.42e-05	402	0.0013732	0.0018329	0.454354	0.699214	839	0.0056711	0.0014471	9.74e-05	0.0006874
DYNC1LI2	1783	ILMN_1783448	turquoise	1264	0.0031489	0.0006752	3.47e-06	0.139672	0.140762	1.94e-05	614	0.0044243	0.000952	4.31e-06	0.000146	650	0.0025154	0.0010225	0.0142051	0.0301403	272	0.0004045	0.0015642	0.796259	0.73559	590	0.0052151	0.0010187	4.46e-07	1.21e-05	402	0.0015355	0.0013295	0.249076	0.604213	839	0.0034035	0.0008687	9.78e-05	0.0006888
PRF1	5551	ILMN_1740633		1264	0.0073037	0.0014642	7.04e-07	0.080244	0.150547	5.89e-06	614	0.0077337	0.0020664	0.0002034	0.0014274	650	0.0078657	0.0021787	0.0003349	0.002968	272	0.0070086	0.0037826	0.0656659	0.380995	590	0.0055307	0.0020144	0.0062706	0.0083425	402	0.0122421	0.0029338	3.99e-05	0.0344514	839	0.0071033	0.0018134	9.81e-05	0.0006896
MKL1	57591	ILMN_1651767	turquoise	1264	0.0045924	0.0009604	1.96e-06	0.136053	0.144436	1.24e-05	614	0.0037524	0.0013684	0.006323	0.0150358	650	0.0057563	0.0014751	0.0001075	0.0016579	272	0.003671	0.002166	0.0919663	0.413099	590	0.0074192	0.0014759	7.09e-07	1.54e-05	402	0.0001063	0.0016398	0.948379	0.81533	839	0.0049589	0.0012659	9.81e-05	0.0006896
TRAP1	10131	ILMN_1699737		1264	-0.0026009	0.0006701	0.0001097	-0.116696	-0.11708	0.0002744	614	-0.0027116	0.0010118	0.0076096	0.0169134	650	-0.0025602	0.0009553	0.007591	0.0202341	272	-0.0013712	0.001603	0.393555	0.613835	590	-0.0034341	0.000998	0.0006308	0.001428	402	-0.0011553	0.0012531	0.357331	0.661137	839	-0.0032513	0.0008301	9.83e-05	0.0006897
EIF2S1	1965	ILMN_1739821	turquoise	1264	-0.0026403	0.0005615	2.88e-06	-0.133525	-0.142074	1.66e-05	614	-0.0031753	0.0008216	0.0001261	0.0010266	650	-0.0024546	0.0008217	0.0029463	0.0110942	272	-0.0019712	0.0012985	0.130901	0.460315	590	-0.0036124	0.0008681	3.76e-05	0.0001882	402	-0.0023138	0.0010314	0.025641	0.343416	839	-0.0027664	0.0007064	9.86e-05	0.0006912
ASB1	51665	ILMN_1683096		1264	0.0054127	0.0014058	0.0001244	0.111206	0.116585	0.0003031	614	0.0065779	0.0019741	0.0009266	0.0039825	650	0.0040911	0.0021561	0.0583108	0.077061	272	-2.47e-05	0.0031096	0.993659	0.774149	590	0.0084634	0.0020568	4.57e-05	0.0002139	402	0.005534	0.0029447	0.0612146	0.425211	839	0.0068405	0.0017481	9.98e-05	0.0006983
C7ORF36	57002	ILMN_1793508		1264	-0.0043872	0.0008082	6.94e-08	-0.156164	-0.163334	1.08e-06	614	-0.003438	0.0011208	0.0022761	0.0074525	650	-0.0058207	0.001249	3.99e-06	0.0003041	272	-0.0042477	0.0023158	0.0683962	0.383425	590	-0.0058846	0.0011896	1.05e-06	1.93e-05	402	-0.0016619	0.0013026	0.203044	0.575713	839	-0.0041574	0.0010629	0.0001005	0.0007019
COPS4	51138	ILMN_1726755	turquoise	1264	-0.0022853	0.0004841	2.64e-06	-0.134798	-0.142435	1.56e-05	614	-0.0028179	0.0006969	6.1e-05	0.0006667	650	-0.0021799	0.0007195	0.0025649	0.0102552	272	-0.0017111	0.0010311	0.0988966	0.422656	590	-0.0035127	0.0007864	9.94e-06	7.72e-05	402	-0.0017583	0.0008014	0.0290342	0.356985	839	-0.0024453	0.0006252	0.0001006	0.0007019
ADARB1	104	ILMN_1679797		1264	0.0069147	0.0014947	4.15e-06	0.104794	0.139635	2.21e-05	614	0.0073169	0.0022055	0.0009749	0.0041162	650	0.0076211	0.0021579	0.0004486	0.003541	272	0.0072603	0.0035052	0.0398683	0.340637	590	0.0070395	0.0021507	0.0011415	0.00225	402	0.0070379	0.0027308	0.010458	0.266265	839	0.0074655	0.0019091	0.0001008	0.000702
NME2	4831	ILMN_2234873		1264	-0.0029056	0.0009029	0.0013275	-0.0907797	-0.0976866	0.0020536	614	-0.0048171	0.0013031	0.0002427	0.0016024	650	-0.0014233	0.0013214	0.281901	0.213674	272	-0.0023559	0.0021892	0.283405	0.560984	590	-0.0044135	0.001432	0.0021761	0.0036559	402	-0.0010189	0.0015879	0.521604	0.723159	839	-0.0044825	0.0011467	0.0001015	0.0007059
RPS27	6232	ILMN_1696839		1264	-0.0017396	0.0004084	2.22e-05	-0.141433	-0.128646	7.95e-05	614	-0.0026397	0.000598	1.24e-05	0.0002536	650	-0.0011726	0.000589	0.0469999	0.0667985	272	-0.0017658	0.0009276	0.0586726	0.370883	590	-0.0019132	0.0006811	0.0051728	0.0071641	402	-0.0009878	0.0006789	0.146758	0.53149	839	-0.0019914	0.0005096	0.0001018	0.0007074
C8ORF33	65265	ILMN_2098325		1264	-0.0024145	0.0005612	1.84e-05	-0.111163	-0.130207	6.92e-05	614	-0.0021225	0.0008122	0.0092434	0.0194898	650	-0.0029762	0.0008416	0.0004409	0.0034884	272	-0.0016568	0.0014592	0.257799	0.547103	590	-0.0028176	0.0008061	0.000518	0.0012335	402	-0.0031543	0.0010713	0.0034994	0.183345	839	-0.0027835	0.0007124	0.0001022	0.0007097
FRAP1	2475	ILMN_1769031	turquoise	1264	0.0035803	0.0007752	4.3e-06	0.136392	0.139306	2.27e-05	614	0.0037915	0.0011311	0.0008633	0.0037994	650	0.0039574	0.0011363	0.0005374	0.0039218	272	0.0007988	0.0018142	0.660268	0.705407	590	0.0046576	0.0011695	7.89e-05	0.000314	402	0.0019733	0.0014831	0.184396	0.561712	839	0.0039127	0.001002	0.0001031	0.0007148
CANX	821	ILMN_2401057		1264	-0.0019142	0.000424	7e-06	-0.122899	-0.136584	3.24e-05	614	-0.0021128	0.0005945	0.0004161	0.00232	650	-0.0019082	0.0006358	0.0028169	0.0109148	272	-0.0012568	0.0011176	0.262373	0.548824	590	-0.0020172	0.0006209	0.0012404	0.0024064	402	-0.0025819	0.0007953	0.0013072	0.144517	839	-0.0020388	0.0005222	0.0001034	0.0007158
ATXN7L3	56970	ILMN_1862018		1264	0.0022065	0.0005527	6.97e-05	0.106361	0.121379	0.0001908	614	0.0019932	0.0007722	0.01013	0.0207849	650	0.0024565	0.0008223	0.0029433	0.0110933	272	0.0007517	0.0012986	0.563477	0.678567	590	0.0031588	0.0008711	0.0003189	0.0008587	402	0.0019141	0.001015	0.0603318	0.424744	839	0.0026765	0.0006855	0.0001034	0.0007158
CLSTN1	22883	ILMN_2415179	turquoise	1264	0.0044179	0.000939	2.85e-06	0.120726	0.142004	1.65e-05	614	0.0038949	0.0013454	0.0039585	0.0107963	650	0.0057007	0.0014142	6.36e-05	0.0012913	272	0.0045495	0.0019426	0.0203614	0.291587	590	0.0063881	0.0015059	2.67e-05	0.0001485	402	0.0007177	0.0016138	0.656836	0.757058	839	0.0048622	0.0012459	0.0001041	0.0007196
MRTO4	51154	ILMN_1689800		1264	-0.0042624	0.0007788	5.44e-08	-0.156062	-0.164205	8.91e-07	614	-0.0050518	0.0011572	1.54e-05	0.0002889	650	-0.0036474	0.0011215	0.0012175	0.0063941	272	-0.003005	0.0019995	0.134771	0.462873	590	-0.0034276	0.0011539	0.0031251	0.0048224	402	-0.0045783	0.001506	0.0025837	0.167257	839	-0.0037688	0.0009665	0.0001054	0.0007244
TEX10	54881	ILMN_1653529	turquoise	1264	-0.0029437	0.000596	9.03e-07	-0.143343	-0.148542	6.99e-06	614	-0.003279	0.000877	0.0002064	0.0014455	650	-0.0031026	0.0008514	0.0002944	0.0027631	272	-0.0029789	0.001253	0.018567	0.287995	590	-0.0037912	0.0009364	6.01e-05	0.0002595	402	-0.0014972	0.0010806	0.166951	0.549285	839	-0.002874	0.0007371	0.0001055	0.0007244
AIG1	51390	ILMN_1797974		1264	-0.0052528	0.0011166	2.86e-06	-0.133495	-0.141826	1.65e-05	614	-0.0053363	0.0016213	0.0010683	0.0043932	650	-0.0055767	0.0016472	0.0007625	0.0048024	272	-0.0058601	0.0027283	0.0331644	0.334175	590	-0.0061664	0.0016798	0.0002692	0.0007604	402	-0.0025907	0.0020264	0.202105	0.575509	839	-0.0054067	0.0013865	0.0001054	0.0007244
OSTF1	26578	ILMN_1742456		1264	0.0013769	0.0003635	0.00016	0.111749	0.114377	0.0003698	614	0.0017844	0.0005363	0.0009427	0.0040293	650	0.0013148	0.0005233	0.0122737	0.0276002	272	0.0016984	0.0008527	0.0480209	0.349427	590	0.001621	0.0005555	0.0036908	0.0054993	402	0.0014842	0.0007153	0.0388726	0.382987	839	0.0017557	0.0004503	0.0001054	0.0007244
LMAN2	10960	ILMN_1776963		1264	-0.0020587	0.0006021	0.0006494	-0.0950395	-0.103796	0.001151	614	-0.0022527	0.0009195	0.0146362	0.0269979	650	-0.0017475	0.0008475	0.0397091	0.0599969	272	-0.0013015	0.0013769	0.345894	0.592077	590	-0.0017604	0.0009507	0.064691	0.0514297	402	-0.0037178	0.0011037	0.0008589	0.13243	839	-0.002882	0.000739	0.0001052	0.0007244
TES	26136	ILMN_2311796	turquoise	1264	-0.0040154	0.0011766	0.0006659	-0.0949807	-0.103437	0.0011717	614	-0.0041798	0.0017694	0.0185466	0.0318892	650	-0.0050137	0.0017069	0.0034546	0.0121905	272	-0.0036217	0.0027908	0.196168	0.507631	590	-0.0062367	0.0017779	0.0004948	0.0011951	402	-0.001703	0.0021982	0.439145	0.69459	839	-0.0057083	0.0014637	0.0001053	0.0007244
BP75	23629	ILMN_2147920	turquoise	1264	0.0041551	0.0009257	7.89e-06	0.121468	0.135605	3.56e-05	614	0.0042492	0.0013971	0.0024796	0.0078808	650	0.0045876	0.0013283	0.0005968	0.0041706	272	0.0035103	0.0016978	0.040231	0.340637	590	0.0062108	0.0015875	0.0001048	0.0003862	402	0.0022129	0.0013847	0.111117	0.494742	839	0.0046071	0.0011817	0.0001058	0.0007258
C9ORF156	51531	ILMN_1700028		1264	-0.0022793	0.0005832	9.83e-05	-0.104917	-0.118625	0.0002513	614	-0.0019838	0.0008856	0.0255262	0.0403148	650	-0.0028944	0.000821	0.0004589	0.003576	272	-0.0025057	0.0013178	0.0589642	0.371288	590	-0.0030331	0.0009034	0.0008505	0.0017947	402	-0.0012607	0.0010002	0.208503	0.579676	839	-0.0028337	0.0007269	0.0001059	0.0007258
ZEB2	9839	ILMN_1688698		1264	0.0039843	0.0008586	3.87e-06	0.120956	0.140331	2.11e-05	614	0.0048019	0.0012854	0.0002088	0.0014571	650	0.0035693	0.0012306	0.0038793	0.0131359	272	0.0027703	0.001835	0.133021	0.461622	590	0.0046567	0.0013718	0.0007451	0.0016256	402	0.0025598	0.0015151	0.0922082	0.470999	839	0.0042683	0.0010951	0.0001062	0.0007264
IARS	3376	ILMN_1733956		1264	-0.0026549	0.0007202	0.0002382	-0.115665	-0.111709	0.000508	614	-0.0026881	0.0010586	0.011416	0.0225823	650	-0.0025814	0.0010546	0.0146934	0.0308178	272	-0.0034758	0.0015971	0.0309386	0.32664	590	-0.0026066	0.0011148	0.0197952	0.0206641	402	-0.0021189	0.0013698	0.122987	0.508559	839	-0.0034241	0.0008785	0.0001062	0.0007264
NDE1	54820	ILMN_1739805		1264	0.0052725	0.0009038	7.04e-09	0.159492	0.175145	1.93e-07	614	0.0044939	0.0013037	0.0006146	0.0030388	650	0.0066342	0.0013583	1.37e-06	0.0001498	272	0.0039703	0.0021417	0.0655287	0.380995	590	0.0075594	0.001463	3.51e-07	1.05e-05	402	0.0020224	0.0014075	0.151845	0.535562	839	0.0045719	0.0011731	0.0001064	0.000727
COX7A2	1347	ILMN_1701293	blue	1264	-0.0022188	0.0004091	7.14e-08	-0.139176	-0.163014	1.1e-06	614	-0.002345	0.0006139	0.0001507	0.0011571	650	-0.0023915	0.0005891	5.65e-05	0.0011875	272	-0.0011234	0.0008874	0.207324	0.5143	590	-0.003468	0.0006892	6.91e-07	1.52e-05	402	-0.0009676	0.0006434	0.133717	0.518339	839	-0.0020298	0.0005211	0.0001071	0.0007297
TMEM177	80775	ILMN_1756402		1264	-0.0036851	0.0008125	6.35e-06	-0.122384	-0.13702	3.04e-05	614	-0.0041844	0.0012217	0.0006653	0.0032139	650	-0.0039438	0.0011569	0.0007016	0.0045413	272	-0.0053166	0.0022098	0.017225	0.285026	590	-0.0037455	0.0011908	0.0017635	0.0031367	402	-0.002655	0.0014161	0.0618312	0.427046	839	-0.0038484	0.0009879	0.0001072	0.0007297
SLC31A2	1318	ILMN_1758938		1264	0.0038875	0.0006642	6.31e-09	0.193057	0.175551	1.8e-07	614	0.004041	0.0009502	2.52e-05	0.000381	650	0.0039946	0.000964	3.98e-05	0.0009796	272	0.0038186	0.0017076	0.0266582	0.317831	590	0.0040526	0.0010101	6.99e-05	0.0002887	402	0.0027375	0.0012492	0.0292255	0.357669	839	0.0030427	0.0007813	0.0001077	0.0007322
PRR16	51334	ILMN_1709153		1264	0.0042645	0.0007984	1.11e-07	0.174076	0.161026	1.5e-06	614	0.0041963	0.0011625	0.0003376	0.0019971	650	0.0042818	0.0011987	0.0003865	0.0032336	272	0.0029146	0.0016789	0.0844125	0.403475	590	0.0060066	0.0012902	4.2e-06	4.59e-05	402	0.0032946	0.0015313	0.0322651	0.369578	839	0.0038578	0.0009916	0.0001094	0.0007398
ATP5G3	518	ILMN_1770466		1264	-0.003911	0.0007887	8.17e-07	-0.125329	-0.149663	6.58e-06	614	-0.0047891	0.0011504	3.7e-05	0.0004776	650	-0.0034137	0.0011625	0.0034637	0.0122162	272	-0.0033984	0.0018158	0.0630158	0.376256	590	-0.0057625	0.0012443	4.71e-06	4.89e-05	402	-0.002097	0.0014904	0.160506	0.54346	839	-0.0038986	0.001002	0.0001091	0.0007398
FRYL	285527	ILMN_1747223		1264	0.0025587	0.0005248	1.24e-06	0.148293	0.147129	8.8e-06	614	0.0030915	0.0008006	0.0001276	0.0010338	650	0.0020589	0.000737	0.0053996	0.0162042	272	0.0023311	0.0013399	0.0837452	0.403203	590	0.0024736	0.0007908	0.001869	0.0032627	402	0.0024834	0.0010041	0.0139717	0.282575	839	0.0025369	0.0006521	0.0001095	0.0007398
ARGLU1	55082	ILMN_1788468	turquoise	1264	0.0030932	0.0008123	0.0001475	0.102613	0.115203	0.0003455	614	0.0038419	0.0010679	0.0003532	0.0020591	650	0.0026286	0.0012668	0.0384715	0.0586987	272	0.0023073	0.0019181	0.23073	0.528878	590	0.0051269	0.0012624	5.71e-05	0.00025	402	0.0020206	0.0014327	0.159526	0.54346	839	0.004038	0.001038	0.0001094	0.0007398
MT1A	4489	ILMN_1691156		1264	0.0045842	0.0012145	0.0001686	0.130692	0.114374	0.0003852	614	0.0062886	0.0017451	0.0003456	0.0020245	650	0.0023199	0.0017979	0.197501	0.169483	272	0.0024905	0.0031185	0.425638	0.628136	590	0.0059195	0.0017995	0.0010782	0.0021507	402	0.0039413	0.0022974	0.0873296	0.465609	839	0.0058025	0.0014915	0.0001094	0.0007398
DCTN6	10671	ILMN_1744059		1264	-0.0026371	0.0005379	1.09e-06	-0.130671	-0.147923	8.05e-06	614	-0.0021491	0.0007831	0.0062853	0.0149872	650	-0.0035533	0.0007909	8.63e-06	0.0004463	272	-0.0019176	0.0010916	0.0808019	0.401421	590	-0.0044192	0.000871	5.62e-07	1.35e-05	402	-0.0007352	0.000938	0.433814	0.693885	839	-0.0027006	0.0006945	0.0001102	0.0007442
BUB3	9184	ILMN_2386100	turquoise	1264	-0.0030692	0.0006151	6.99e-07	-0.159539	-0.150514	5.88e-06	614	-0.0024709	0.0009271	0.0079409	0.0174706	650	-0.0037076	0.000884	3.21e-05	0.0008568	272	-0.0038801	0.0015201	0.0115873	0.267156	590	-0.004321	0.0009254	3.94e-06	4.41e-05	402	-0.0009128	0.0011034	0.408798	0.683244	839	-0.0030428	0.0007826	0.0001104	0.0007445
DPM3	54344	ILMN_2376408	blue	1264	-0.0038815	0.0007582	3.6e-07	-0.136605	-0.154165	3.55e-06	614	-0.0042907	0.0011229	0.0001498	0.0011566	650	-0.0036353	0.0010707	0.0007367	0.0046929	272	-0.0023183	0.0017454	0.185921	0.501262	590	-0.0055037	0.0013143	3.36e-05	0.0001743	402	-0.0015104	0.0011247	0.180345	0.559221	839	-0.0038493	0.0009905	0.0001113	0.0007497
BTF3L4	91408	ILMN_2072140	turquoise	1264	-0.0028379	0.000537	1.51e-07	-0.139583	-0.159313	1.84e-06	614	-0.0029497	0.0007974	0.0002406	0.0015981	650	-0.0031008	0.0007737	7e-05	0.0013411	272	-0.0017556	0.0011944	0.143487	0.469836	590	-0.004078	0.0008753	4.14e-06	4.56e-05	402	-0.0012096	0.0008783	0.169504	0.550835	839	-0.0026889	0.000692	0.0001115	0.0007505
PARP6	56965	ILMN_1771832	turquoise	1264	0.0036614	0.0009403	0.0001044	0.114036	0.117894	0.0002631	614	0.0041826	0.0013797	0.0025608	0.0080217	650	0.0033445	0.0013779	0.0155467	0.0320262	272	0.0013137	0.0020645	0.525443	0.666558	590	0.0072565	0.0014735	1.17e-06	2.05e-05	402	9.33e-06	0.0017424	0.99573	0.821704	839	0.004649	0.0011966	0.0001118	0.0007514
GNL2	29889	ILMN_1761113	turquoise	1264	0.0028163	0.000736	0.0001369	0.10235	0.115877	0.0003265	614	0.0037213	0.0010788	0.00061	0.00302	650	0.0020401	0.0010788	0.0591596	0.0776526	272	0.0025985	0.0017236	0.133538	0.462388	590	0.00435	0.001178	0.0002477	0.0007147	402	0.0015684	0.001216	0.198144	0.573607	839	0.0036848	0.0009487	0.0001122	0.0007536
BID	637	ILMN_1763386		1264	-0.0021912	0.0005293	3.73e-05	-0.140307	-0.125136	0.0001178	614	-0.0032052	0.0008179	0.0001015	0.0009077	650	-0.0017518	0.000732	0.017052	0.0340694	272	-0.0001254	0.0014101	0.929247	0.762595	590	-0.0025845	0.0007916	0.0011748	0.0023023	402	-0.0022332	0.0009843	0.0240233	0.337046	839	-0.0025201	0.000649	0.0001126	0.0007551
INPP5A	3632	ILMN_1719273		1264	0.0037569	0.000969	0.0001118	0.11451	0.117705	0.0002784	614	0.0026941	0.0014291	0.0599855	0.0741539	650	0.0044762	0.0013985	0.0014525	0.0071463	272	0.000328	0.0023704	0.890099	0.754169	590	0.0044617	0.0014967	0.0030202	0.0047048	402	0.0038111	0.0018029	0.0353841	0.379883	839	0.0046444	0.0011961	0.0001127	0.0007551
ARD1A	8260	ILMN_1721977		1264	-0.0026017	0.000575	6.68e-06	-0.129018	-0.136456	3.14e-05	614	-0.0027248	0.0008406	0.0012693	0.0049747	650	-0.0025578	0.0008328	0.0022396	0.0093358	272	-0.0009345	0.0013647	0.494437	0.656484	590	-0.0035822	0.0009431	0.0001647	0.000532	402	-0.0011923	0.0009548	0.212771	0.582764	839	-0.0028124	0.0007244	0.000113	0.0007554
MCM7	4176	ILMN_1663195	turquoise	1264	0.0038147	0.0008679	1.21e-05	0.117968	0.132722	4.98e-05	614	0.0052393	0.00124	2.84e-05	0.0004073	650	0.0030867	0.0012907	0.0171219	0.0341479	272	0.001703	0.002073	0.412536	0.62252	590	0.0061026	0.0012913	3.02e-06	3.81e-05	402	0.0023364	0.0016136	0.148726	0.533168	839	0.0042523	0.0010954	0.0001131	0.0007556
GTF2H5	404672	ILMN_1739497		1264	-0.0027657	0.0006175	8.25e-06	-0.108277	-0.135273	3.66e-05	614	-0.0034165	0.0008889	0.000137	0.0010868	650	-0.0025419	0.000907	0.0052543	0.0160046	272	-0.0009542	0.0013124	0.468212	0.648083	590	-0.0044576	0.0009879	8.11e-06	6.7e-05	402	-0.0018125	0.0011158	0.105368	0.490038	839	-0.0030088	0.0007756	0.0001143	0.0007618
CSRNP2	81566	ILMN_2187533		1264	0.0036519	0.0007329	7.24e-07	0.143944	0.150436	6.01e-06	614	0.0035401	0.0011067	0.0014688	0.0054849	650	0.0041137	0.0010449	9.35e-05	0.0015437	272	0.0027691	0.001608	0.0869063	0.406688	590	0.0034346	0.0012081	0.0046639	0.0066127	402	0.0045982	0.0012187	0.0001959	0.0654935	839	0.0036396	0.0009384	0.0001147	0.0007631
IQSEC1	9922	ILMN_1808299	turquoise	1264	0.0039927	0.0008703	4.98e-06	0.134643	0.138701	2.53e-05	614	0.0040642	0.0012291	0.0010126	0.0042225	650	0.0042153	0.0013123	0.0013974	0.0069828	272	0.0012591	0.0020202	0.533973	0.669999	590	0.0071463	0.0013527	1.94e-07	7.69e-06	402	0.0002213	0.0014843	0.881594	0.804115	839	0.0044009	0.0011348	0.000115	0.0007632
C11ORF48	79081	ILMN_1739345		1264	-0.0022596	0.0005589	5.63e-05	-0.0984762	-0.122358	0.0001607	614	-0.0019797	0.0008097	0.014835	0.0272994	650	-0.00276	0.0008259	0.0008909	0.0052138	272	-0.0005935	0.0012076	0.623717	0.696085	590	-0.0041855	0.0009236	7.43e-06	6.39e-05	402	-0.0007114	0.0009566	0.457672	0.699567	839	-0.0027503	0.0007092	0.0001149	0.0007632
DOCK8	81704	ILMN_1788931	turquoise	1264	0.0036327	0.0008858	4.41e-05	0.1104	0.124258	0.000133	614	0.0031514	0.0012837	0.0144335	0.0267021	650	0.0043454	0.0012905	0.0008142	0.0049672	272	0.0020294	0.0018813	0.282269	0.56082	590	0.0057847	0.001438	6.7e-05	0.0002798	402	0.0016653	0.0014767	0.260379	0.610271	839	0.0044247	0.0011411	0.0001151	0.0007634
EDG4	9170	ILMN_1662741	turquoise	1264	0.0079495	0.0017141	3.93e-06	0.135346	0.139965	2.12e-05	614	0.0102983	0.0023488	1.42e-05	0.0002723	650	0.0069657	0.00264	0.0085712	0.0219227	272	0.0065111	0.0041216	0.116061	0.443435	590	0.0108553	0.0027015	6.82e-05	0.0002833	402	0.0044501	0.0029713	0.135308	0.518339	839	0.0085592	0.0022081	0.0001157	0.0007667
RANBP3	8498	ILMN_2318811	turquoise	1264	0.0033817	0.0006296	9.46e-08	0.151291	0.161701	1.34e-06	614	0.0031857	0.000883	0.0003401	0.0020056	650	0.004027	0.0009554	2.94e-05	0.0008278	272	0.004503	0.0012361	0.0003595	0.150366	590	0.003984	0.0010104	9.26e-05	0.0003536	402	0.0015621	0.0011231	0.165335	0.547496	839	0.0032402	0.0008362	0.0001163	0.0007668
KHNYN	23351	ILMN_1654392		1264	0.005042	0.0011591	1.48e-05	0.130387	0.13184	5.87e-05	614	0.0055094	0.0017187	0.0014345	0.0054048	650	0.0043624	0.0016748	0.0094519	0.0231854	272	0.0005273	0.0028529	0.853589	0.746907	590	0.0088065	0.0016615	1.78e-07	7.33e-06	402	0.0022459	0.0022798	0.325389	0.644409	839	0.0055522	0.0014327	0.0001162	0.0007668
ELOF1	84337	ILMN_1723185	turquoise	1264	-0.0023876	0.000559	2.1e-05	-0.11627	-0.12906	7.66e-05	614	-0.0028549	0.0008171	0.0005183	0.0026928	650	-0.002112	0.0008272	0.0109492	0.0255423	272	-0.0017732	0.0011967	0.140298	0.468333	590	-0.0029216	0.000885	0.0010357	0.0020855	402	-0.0028113	0.0010624	0.008591	0.245261	839	-0.0026337	0.0006797	0.0001163	0.0007668
MT1G	4495	ILMN_1715401	yellow	1264	0.0053598	0.0015112	0.0004057	0.125718	0.107165	0.0007803	614	0.0067659	0.0022121	0.0023437	0.007602	650	0.0031018	0.0022261	0.164086	0.150503	272	0.000113	0.0037219	0.975805	0.770789	590	0.0062932	0.0023221	0.00697	0.0090768	402	0.0053165	0.002711	0.050833	0.412016	839	0.0073533	0.0018973	0.000116	0.0007668
BBS10	79738	ILMN_1741985		1264	-0.0045936	0.0009182	6.53e-07	-0.146295	-0.150873	5.6e-06	614	-0.0044705	0.001384	0.0013194	0.0051165	650	-0.005057	0.0012911	0.0001014	0.0016043	272	-0.0053898	0.0023623	0.023777	0.304308	590	-0.006892	0.0014497	2.65e-06	3.48e-05	402	-0.0015446	0.0015392	0.316443	0.640419	839	-0.0044733	0.0011545	0.0001165	0.0007671
RBM33	155435	ILMN_1747968	turquoise	1264	0.0075137	0.0016686	7.39e-06	0.127637	0.136044	3.39e-05	614	0.0098255	0.0023454	3.31e-05	0.0004464	650	0.0059018	0.0025277	0.0199238	0.0379729	272	0.0065224	0.004126	0.115817	0.442997	590	0.0111388	0.0025629	1.7e-05	0.0001106	402	0.0043955	0.0029652	0.139337	0.523695	839	0.0082386	0.0021269	0.000117	0.0007688
SYK	6850	ILMN_2059549		1264	0.0025992	0.0006533	7.36e-05	0.101613	0.120508	0.0002002	614	0.0032723	0.0009576	0.0006847	0.0032685	650	0.0023252	0.000979	0.0178954	0.0351981	272	0.0004642	0.0012665	0.714468	0.717866	590	0.0045968	0.0011287	5.45e-05	0.0002424	402	-0.0004605	0.0010642	0.665572	0.758603	839	0.0032784	0.0008463	0.000117	0.0007688
IQGAP2	10788	ILMN_1769433	turquoise	1264	0.0054629	0.0010444	2.01e-07	0.148619	0.157488	2.25e-06	614	0.0047711	0.0015521	0.0022289	0.0073392	650	0.0061886	0.0015146	5.06e-05	0.0011267	272	0.0079193	0.0023736	0.0010461	0.184578	590	0.006713	0.0016633	6.34e-05	0.000269	402	0.0030234	0.0017776	0.0900556	0.468674	839	0.0052486	0.0013552	0.0001173	0.0007691
C7ORF59	389541	ILMN_1779735	blue	1264	-0.0025932	0.0005985	1.6e-05	-0.108911	-0.13111	6.22e-05	614	-0.0026763	0.0008663	0.0021198	0.0070845	650	-0.0027726	0.0008752	0.0016227	0.0076362	272	-0.0002205	0.0013809	0.873302	0.750932	590	-0.0041216	0.0009994	4.4e-05	0.0002079	402	-0.0015539	0.0009275	0.0949439	0.475793	839	-0.0029976	0.0007741	0.0001175	0.0007697
FAM38A	9780	ILMN_1752249	turquoise	1264	0.0062943	0.0013718	4.96e-06	0.130074	0.138583	2.53e-05	614	0.0071995	0.0018558	0.0001188	0.0009993	650	0.0062031	0.0021589	0.0042246	0.0139199	272	0.0065522	0.0034093	0.0563289	0.364492	590	0.0098635	0.0020965	3.34e-06	3.99e-05	402	0.0010602	0.0023153	0.647378	0.755272	839	0.006972	0.0018006	0.0001178	0.0007709
ARHGAP30	257106	ILMN_1750805	turquoise	1264	0.0038423	0.00081	2.36e-06	0.14301	0.143261	1.43e-05	614	0.0046762	0.0011293	4.07e-05	0.0005123	650	0.0035635	0.0012486	0.0044861	0.0145153	272	0.0024204	0.0019044	0.205512	0.512856	590	0.006091	0.0012564	1.7e-06	2.69e-05	402	0.0006301	0.0014498	0.664178	0.758394	839	0.0040528	0.0010472	0.0001187	0.0007762
ITPRIP	85450	ILMN_3239181	green	1264	0.0044295	0.000793	2.91e-08	0.166557	0.167999	5.43e-07	614	0.0047669	0.0011205	2.51e-05	0.0003808	650	0.0046096	0.0011708	9.34e-05	0.0015437	272	0.0044715	0.0016808	0.0085668	0.254515	590	0.0053038	0.0012775	3.91e-05	0.0001935	402	0.002124	0.0014327	0.13932	0.523695	839	0.0039889	0.0010313	0.0001197	0.00078
ADRBK1	156	ILMN_3307926	turquoise	1264	0.0042454	0.0008748	1.39e-06	0.13973	0.146307	9.57e-06	614	0.004648	0.0012313	0.0001795	0.0013159	650	0.0040783	0.0013253	0.0021965	0.0092226	272	0.003106	0.0017085	0.070859	0.38615	590	0.0062495	0.0014513	2.02e-05	0.0001241	402	0.001268	0.0015029	0.399525	0.679859	839	0.0045051	0.0011648	0.0001198	0.00078
TTLL3	26140	ILMN_1682818	turquoise	1264	0.0061534	0.0015034	4.56e-05	0.119495	0.123804	0.0001361	614	0.0086791	0.0019368	9.23e-06	0.0002143	650	0.0038794	0.0023756	0.103051	0.110478	272	0.0038499	0.0036334	0.290857	0.564817	590	0.0113123	0.0022639	8.22e-07	1.7e-05	402	0.0025496	0.0026965	0.345201	0.655674	839	0.0074459	0.0019248	0.0001195	0.00078
CCDC84	338657	ILMN_1709227	turquoise	1264	0.0060263	0.0015826	0.0001476	0.10679	0.115349	0.0003455	614	0.0073324	0.0022336	0.0011003	0.0044821	650	0.0052951	0.0024256	0.0294706	0.0491508	272	0.0066648	0.0035751	0.0640472	0.379067	590	0.0085669	0.0025018	0.0006699	0.0014959	402	0.0048804	0.0028645	0.0895085	0.468464	839	0.0077687	0.0020089	0.0001201	0.0007806
FCRLA	84824	ILMN_1691071		1264	-0.006631	0.0017685	0.000186	-0.136765	-0.113004	0.0004157	614	-0.0023986	0.0025112	0.339965	0.245939	650	-0.0102819	0.002596	8.49e-05	0.0014881	272	-0.0086869	0.0044606	0.0531556	0.357413	590	-0.0073884	0.0025439	0.0038515	0.0056904	402	-0.0006485	0.0033491	0.846599	0.79795	839	-0.008634	0.0022327	0.0001201	0.0007806
ZFAND6	54469	ILMN_2156953	turquoise	1264	-0.0027476	0.0005672	1.45e-06	-0.140692	-0.146058	9.87e-06	614	-0.0023664	0.0008527	0.005727	0.0140469	650	-0.0032245	0.0008197	9.47e-05	0.001548	272	-0.002611	0.0012225	0.0341514	0.334844	590	-0.0033201	0.0009336	0.000414	0.0010465	402	-0.0014773	0.0009621	0.125754	0.509997	839	-0.0027623	0.0007146	0.0001209	0.0007814
NIPBL	25836	ILMN_2264625	turquoise	1264	0.0056247	0.0011623	1.48e-06	0.137003	0.146049	1.01e-05	614	0.0074164	0.0017135	1.82e-05	0.0003181	650	0.0046081	0.0016719	0.006048	0.017426	272	0.0064405	0.0025771	0.0134152	0.27153	590	0.0070769	0.0019358	0.0002852	0.0007886	402	0.0030491	0.0017913	0.0898058	0.468606	839	0.0056738	0.0014678	0.0001209	0.0007814
CD244	51744	ILMN_1702534		1264	-0.0044022	0.0010369	2.36e-05	-0.111695	-0.128492	8.34e-05	614	-0.0038364	0.0014948	0.0105669	0.0214091	650	-0.0050328	0.0015338	0.0011015	0.0059817	272	-0.0020079	0.0023307	0.390201	0.612558	590	-0.0060493	0.0017332	0.0005276	0.0012502	402	-0.0030583	0.0016481	0.0645333	0.430838	839	-0.0051767	0.001339	0.0001205	0.0007814
MAP7D1	55700	ILMN_3234997	turquoise	1264	0.0054376	0.0012889	2.65e-05	0.11367	0.12756	9.1e-05	614	0.0056064	0.0018466	0.0025231	0.0079708	650	0.0055858	0.0019208	0.0037885	0.0129781	272	0.005584	0.0030418	0.0681708	0.383292	590	0.0059165	0.0019816	0.0029758	0.0046544	402	0.0036809	0.0021592	0.0893248	0.468318	839	0.0063518	0.0016429	0.0001206	0.0007814
KIR2DL3	3804	ILMN_1667232		1264	0.0047273	0.0011413	3.69e-05	0.120696	0.125221	0.0001169	614	0.0059727	0.0015189	9.61e-05	0.0008793	650	0.0040415	0.0017815	0.023693	0.0425773	272	0.0050124	0.0027449	0.0696225	0.384603	590	0.0038922	0.0016552	0.0191058	0.0200648	402	0.0059004	0.0023096	0.0111442	0.268915	839	0.0055911	0.0014463	0.0001207	0.0007814
SAFB	6294	ILMN_1722059	turquoise	1264	0.0064609	0.001308	8.99e-07	0.147897	0.148878	6.98e-06	614	0.0074324	0.0018522	6.93e-05	0.0007231	650	0.0064725	0.0019881	0.0012032	0.0063439	272	0.0055522	0.0023408	0.018836	0.287995	590	0.0096989	0.0020409	2.67e-06	3.5e-05	402	0.0010579	0.0023464	0.652417	0.756409	839	0.0067832	0.001755	0.0001211	0.0007821
HINT1	3094	ILMN_1807710	blue	1264	-0.002663	0.0004965	9.88e-08	-0.170982	-0.161125	1.38e-06	614	-0.0028214	0.0007223	0.0001069	0.0009402	650	-0.0029833	0.0007438	6.92e-05	0.0013322	272	-0.0008124	0.001179	0.491772	0.65545	590	-0.004605	0.0007909	1.07e-08	1.51e-06	402	-0.0007731	0.0008468	0.362046	0.663081	839	-0.0024759	0.0006411	0.0001227	0.0007908
TXNDC9	10190	ILMN_1731137		1264	-0.00437	0.0008285	1.59e-07	-0.140528	-0.158634	1.91e-06	614	-0.004782	0.0011643	4.68e-05	0.0005576	650	-0.0049466	0.0012522	8.86e-05	0.0015104	272	-0.0034539	0.0016316	0.035755	0.337047	590	-0.006953	0.0014091	1.12e-06	2e-05	402	-0.0007457	0.0013423	0.578937	0.739953	839	-0.0041544	0.0010758	0.0001228	0.0007908
FRS3	10817	ILMN_1772605	turquoise	1264	0.0051166	0.0009736	1.76e-07	0.157039	0.157836	2.05e-06	614	0.0066191	0.0014066	3.29e-06	0.0001247	650	0.004524	0.0013978	0.0012858	0.006633	272	0.0046542	0.0022991	0.0445289	0.348209	590	0.0067241	0.0015462	1.68e-05	0.0001099	402	0.0028435	0.0017181	0.0990066	0.482482	839	0.0049199	0.0012741	0.0001228	0.0007908
MAFB	9935	ILMN_1764709		1264	0.0041994	0.0008279	4.58e-07	0.154894	0.152894	4.2e-06	614	0.0051597	0.0012082	2.34e-05	0.0003673	650	0.0037929	0.001208	0.0017839	0.008129	272	-0.0005516	0.0020309	0.786277	0.733938	590	0.0070286	0.0013055	1.15e-07	5.56e-06	402	0.0015844	0.0014217	0.266031	0.612386	839	0.0041525	0.0010757	0.0001235	0.0007908
TMEM141	85014	ILMN_1774066	blue	1264	-0.003495	0.0007347	2.22e-06	-0.113428	-0.143619	1.36e-05	614	-0.0034363	0.0010642	0.0013242	0.0051249	650	-0.0039996	0.0010724	0.0002125	0.0023117	272	-0.0002086	0.001468	0.88715	0.753849	590	-0.0062185	0.0012468	8.6e-07	1.74e-05	402	-0.001099	0.001224	0.370022	0.667333	839	-0.0037157	0.0009625	0.0001234	0.0007908
FBXW7	55294	ILMN_1754279	turquoise	1264	0.0030837	0.0007901	0.0001005	0.107813	0.117974	0.0002559	614	0.0029586	0.0011951	0.0136342	0.0256126	650	0.0034011	0.0010983	0.0020609	0.0088415	272	0.0020799	0.0017363	0.232659	0.529349	590	0.003558	0.0012932	0.0061618	0.008226	402	0.0033611	0.0013909	0.0162976	0.296277	839	0.0037939	0.0009828	0.0001234	0.0007908
MIF	4282	ILMN_1807074	turquoise	1264	-0.0029593	0.0007831	0.0001656	-0.119524	-0.114014	0.0003805	614	-0.0027061	0.0011409	0.0180787	0.0313565	650	-0.0035953	0.0011394	0.0016934	0.0078574	272	-0.0001714	0.0018443	0.92606	0.761544	590	-0.0047947	0.001172	5.05e-05	0.0002304	402	-0.0018464	0.0014857	0.214948	0.585241	839	-0.0037562	0.0009735	0.0001244	0.0007962
TMED7	51014	ILMN_2186482	turquoise	1264	-0.0022694	0.0004885	3.78e-06	-0.139766	-0.14037	2.07e-05	614	-0.0019289	0.0007068	0.0065779	0.0154201	650	-0.0029744	0.0007229	4.5e-05	0.0010353	272	-0.0030521	0.0012765	0.0179124	0.28551	590	-0.002996	0.0007468	7e-05	0.0002889	402	-0.0008691	0.0008409	0.302231	0.634916	839	-0.0023905	0.0006198	0.0001252	0.000797
KPNB1	3837	ILMN_1703949	turquoise	1264	0.0035908	0.0007823	4.92e-06	0.126576	0.138778	2.52e-05	614	0.0043442	0.0011031	9.39e-05	0.0008645	650	0.0032521	0.0011761	0.0058856	0.017163	272	0.0005274	0.001506	0.726615	0.721054	590	0.0061569	0.0012857	2.25e-06	3.13e-05	402	0.0018232	0.0013352	0.173181	0.554165	839	0.0039523	0.0010246	0.0001248	0.000797
TTRAP	51567	ILMN_1785821		1264	-0.0036845	0.0008038	5.07e-06	-0.128939	-0.138425	2.57e-05	614	-0.0056002	0.0011796	2.7e-06	0.0001089	650	-0.0018758	0.001153	0.104335	0.111386	272	-0.0040653	0.0019293	0.0366035	0.3381	590	-0.0037685	0.0012648	0.0030352	0.0047233	402	-0.0027057	0.0014116	0.0562517	0.422904	839	-0.0039052	0.0010127	0.0001255	0.000797
NCRNA00120	55389	ILMN_3239856		1264	0.0042781	0.0009531	7.89e-06	0.125115	0.135678	3.56e-05	614	0.004244	0.0013051	0.0012249	0.0048364	650	0.0050801	0.00145	0.0004978	0.0037444	272	0.0039198	0.0025271	0.122768	0.451157	590	0.0038831	0.0013732	0.004887	0.0068395	402	0.0046995	0.0018186	0.0102577	0.263794	839	0.0046604	0.0012081	0.0001248	0.000797
CDC2L1	984	ILMN_1765704	turquoise	1264	0.0043073	0.0009677	9.37e-06	0.12455	0.134603	4.05e-05	614	0.004828	0.0014221	0.0007415	0.0034428	650	0.0052674	0.0014138	0.0002157	0.0023223	272	0.002018	0.0021839	0.356788	0.598537	590	0.0074543	0.0015095	1.09e-06	1.96e-05	402	0.0006922	0.0016864	0.681788	0.762615	839	0.0047172	0.0012233	0.0001255	0.000797
EHD4	30844	ILMN_1720083		1264	0.0032114	0.0007673	3.06e-05	0.114739	0.126532	0.0001013	614	0.0027219	0.0011337	0.016721	0.0296552	650	0.0037156	0.0011132	0.0009041	0.0052607	272	0.0019768	0.0017432	0.258418	0.547454	590	0.0037142	0.001212	0.0023042	0.0038225	402	0.0024966	0.0014055	0.0767425	0.451761	839	0.0037237	0.0009656	0.0001255	0.000797
RPS6KA1	6195	ILMN_1715173		1264	-0.0023042	0.0005932	0.0001085	-0.098635	-0.117759	0.0002722	614	-0.0008357	0.0008522	0.327211	0.240009	650	-0.0039132	0.0008865	1.23e-05	0.0005564	272	-0.0032528	0.0014656	0.0278025	0.320133	590	-0.0020959	0.0008577	0.0149028	0.01656	402	-0.0024133	0.0011891	0.0433217	0.39475	839	-0.0028147	0.0007299	0.0001255	0.000797
NET1	10276	ILMN_1758311		1264	0.0056191	0.0013453	3.18e-05	0.112103	0.125971	0.0001039	614	0.0042641	0.0019572	0.0298258	0.0450552	650	0.0064115	0.0019318	0.0009655	0.0055016	272	-0.0011094	0.0030173	0.713568	0.717789	590	0.0066541	0.0020525	0.0012712	0.0024539	402	0.008031	0.0024955	0.001438	0.144733	839	0.0062302	0.0016159	0.0001258	0.0007977
C12ORF29	91298	ILMN_1792671		1264	-0.0039456	0.0007808	5.04e-07	-0.144626	-0.152375	4.52e-06	614	-0.0055758	0.0011252	9.93e-07	6.07e-05	650	-0.0034752	0.0011703	0.0031173	0.0114456	272	-0.0006793	0.0015903	0.669812	0.707639	590	-0.0066209	0.0013216	7.72e-07	1.63e-05	402	-0.0007804	0.0012061	0.518111	0.721857	839	-0.0037996	0.0009856	0.0001261	0.000798
TMEM205	374882	ILMN_1730734		1264	-0.0021139	0.0005281	6.66e-05	-0.112803	-0.121238	0.0001835	614	-0.0022413	0.0007543	0.0031075	0.0091812	650	-0.0019145	0.000782	0.0146743	0.0308046	272	-0.0027761	0.0013483	0.0410507	0.344076	590	-0.0025989	0.0007592	0.0006728	0.0015003	402	-0.0020406	0.0009818	0.0385529	0.382987	839	-0.0025253	0.0006551	0.0001262	0.000798
ANKRD9	122416	ILMN_2048607		1264	0.0052805	0.0011213	2.79e-06	0.13581	0.141899	1.62e-05	614	0.008614	0.0015605	5.48e-08	1e-05	650	0.0024199	0.0016691	0.147704	0.140859	272	0.0020414	0.0025709	0.428296	0.62945	590	0.0062824	0.0016922	0.0002296	0.0006794	402	0.0063865	0.0021173	0.0027869	0.171001	839	0.0054766	0.0014209	0.0001265	0.0007983
LGALS8	3964	ILMN_2266214		1264	-0.002711	0.0008069	0.0008059	-0.0927786	-0.101649	0.0013667	614	-0.0021489	0.0011724	0.067409	0.0807146	650	-0.0034926	0.0011666	0.0028839	0.0110409	272	-0.0030679	0.0021344	0.152486	0.475927	590	-0.0035462	0.0012432	0.0045279	0.0064656	402	-0.0007498	0.0014225	0.598532	0.743708	839	-0.0037944	0.0009845	0.0001265	0.0007983
LRP5L	91355	ILMN_1718633	turquoise	1264	0.009303	0.0020213	4.64e-06	0.125519	0.138699	2.42e-05	614	0.0113908	0.0029054	0.0001008	0.0009037	650	0.0082842	0.0030054	0.0060436	0.017426	272	0.0125602	0.0051135	0.0150612	0.275666	590	0.0110747	0.0031436	0.0004682	0.0011492	402	0.0083818	0.003561	0.0192579	0.311314	839	0.0099689	0.0025869	0.0001268	0.0007992
XPC	7508	ILMN_1790807	turquoise	1264	0.003249	0.0007337	1.04e-05	0.104676	0.133998	4.42e-05	614	0.0038981	0.0010453	0.0002142	0.0014805	650	0.0034206	0.0011154	0.002274	0.0094122	272	0.0034013	0.001635	0.0390236	0.340637	590	0.0045263	0.0011724	0.0001287	0.0004432	402	0.0010132	0.0012613	0.422471	0.689127	839	0.003654	0.0009485	0.0001273	0.0008018
CRTC3	64784	ILMN_3260715	turquoise	1264	0.0047717	0.0008171	6.8e-09	0.155133	0.175352	1.88e-07	614	0.0051348	0.0011996	2.24e-05	0.0003606	650	0.0051338	0.0011978	2.16e-05	0.0007055	272	0.0048541	0.0016641	0.0040219	0.236566	590	0.0063251	0.0013076	1.79e-06	2.75e-05	402	0.0011956	0.0014307	0.404036	0.682263	839	0.0041624	0.0010806	0.0001277	0.0008025
C11ORF57	55216	ILMN_1728965	turquoise	1264	-0.0022045	0.0005167	2.15e-05	-0.121297	-0.129117	7.78e-05	614	-0.0025633	0.0007209	0.0004135	0.0023088	650	-0.0019168	0.0007795	0.0142495	0.0301988	272	-0.002362	0.0014238	0.0990214	0.422726	590	-0.0027083	0.0007688	0.0004688	0.0011492	402	-0.0017143	0.0009476	0.0714786	0.445673	839	-0.0024797	0.0006437	0.0001276	0.0008025
RUNX1	861	ILMN_1801504		1264	0.0036413	0.0007505	1.39e-06	0.160903	0.146176	9.59e-06	614	0.0033935	0.001066	0.0015467	0.0056774	650	0.0043596	0.0011196	0.0001112	0.0016901	272	0.0030247	0.0018007	0.0948754	0.417114	590	0.0052468	0.0011476	6.18e-06	5.7e-05	402	0.0003833	0.0013336	0.774001	0.783014	839	0.0037457	0.0009727	0.0001281	0.0008045
CLIP1	6249	ILMN_2404085	turquoise	1264	0.0054146	0.0011859	5.51e-06	0.117358	0.137978	2.72e-05	614	0.0057871	0.0017159	0.0008028	0.0036231	650	0.0053809	0.0017511	0.0022284	0.0093254	272	0.0061329	0.0025556	0.0175044	0.285026	590	0.0072512	0.0019792	0.0002767	0.0007744	402	0.0027464	0.0018324	0.135028	0.518339	839	0.0059048	0.001534	0.0001289	0.000809
TMEM126B	55863	ILMN_2145518	turquoise	1264	-0.0025739	0.0005931	1.55e-05	-0.0982122	-0.131396	6.09e-05	614	-0.0026507	0.0008168	0.0012528	0.0049268	650	-0.0031884	0.0009037	0.0004546	0.0035632	272	0.0004383	0.0012161	0.71899	0.718778	590	-0.0047215	0.000981	2e-06	2.96e-05	402	-0.0009353	0.0009896	0.345402	0.655674	839	-0.002929	0.000761	0.0001293	0.0008104
ILF3	3609	ILMN_1698463	turquoise	1264	0.0041256	0.0009467	1.43e-05	0.116498	0.131685	5.7e-05	614	0.0038116	0.0013446	0.0047735	0.0123357	650	0.0047434	0.0014086	0.000814	0.0049672	272	0.0020024	0.0019302	0.301049	0.568413	590	0.00628	0.001533	4.93e-05	0.0002272	402	0.0021415	0.0016093	0.184339	0.561712	839	0.0046783	0.0012157	0.0001295	0.0008106
PRKAR1A	5573	ILMN_1738632		1264	0.0026036	0.0005228	7.34e-07	0.144165	0.150172	6.06e-06	614	0.0029628	0.0007601	0.0001103	0.0009622	650	0.0027208	0.0007776	0.0005064	0.0037787	272	0.00172	0.001048	0.102624	0.428261	590	0.0029009	0.0009229	0.0017759	0.0031518	402	0.0012108	0.0007968	0.129727	0.5133	839	0.0025113	0.0006528	0.0001301	0.0008136
NME1-NME2	654364	ILMN_1693430		1264	-0.0031175	0.0009663	0.0012893	-0.0941433	-0.097836	0.0020051	614	-0.0045241	0.0014197	0.0015301	0.0056282	650	-0.0020748	0.0014085	0.141326	0.136639	272	-0.0006597	0.0023512	0.779389	0.732249	590	-0.0042068	0.0014998	0.0052392	0.0072259	402	-0.001224	0.0016723	0.464792	0.701805	839	-0.0047347	0.0012308	0.0001302	0.0008137
ADAM9	8754	ILMN_1727524		1264	0.0042059	0.0010023	2.92e-05	0.124994	0.126779	9.76e-05	614	0.0056185	0.0014534	0.0001255	0.0010264	650	0.0039404	0.0014662	0.0074231	0.0199953	272	0.005047	0.0022936	0.0291462	0.322836	590	0.0046453	0.0016141	0.0041845	0.0060713	402	0.0026173	0.0016969	0.124071	0.509011	839	0.0048698	0.001266	0.0001304	0.0008138
C19ORF40	91442	ILMN_2173891	turquoise	1264	-0.0041257	0.0008261	6.83e-07	-0.129436	-0.150534	5.78e-06	614	-0.0045437	0.0011941	0.0001594	0.0012053	650	-0.004715	0.0012273	0.0001369	0.0018958	272	-0.0034068	0.0016005	0.0347607	0.335835	590	-0.006049	0.0014041	2e-05	0.0001233	402	-0.0014643	0.001364	0.283933	0.622467	839	-0.0040745	0.0010594	0.0001308	0.0008157
ZNF142	7701	ILMN_1676745	turquoise	1264	0.0050229	0.0009621	2.12e-07	0.145869	0.157195	2.32e-06	614	0.0049003	0.0013705	0.0003839	0.002193	650	0.005824	0.0014421	6.17e-05	0.0012645	272	0.0051968	0.0023366	0.0274797	0.319554	590	0.0061341	0.0015092	5.64e-05	0.0002477	402	0.0025424	0.0015526	0.102626	0.485542	839	0.0048988	0.0012742	0.0001314	0.0008182
CAMSAP1	157922	ILMN_1811957	turquoise	1264	0.0046786	0.0010166	4.65e-06	0.123381	0.138908	2.42e-05	614	0.0048991	0.0014472	0.0007674	0.0035205	650	0.005135	0.0015002	0.0006674	0.0044378	272	0.0049749	0.002203	0.0252211	0.311163	590	0.005437	0.0016668	0.0011863	0.002319	402	0.0032292	0.0016499	0.0512913	0.41236	839	0.0049753	0.0012942	0.0001316	0.0008182
IGF2BP3	10643	ILMN_1807423	yellow	1264	0.0080113	0.0016012	6.52e-07	0.170393	0.150899	5.6e-06	614	0.0071927	0.0023498	0.0023257	0.0075646	650	0.0092417	0.0023529	9.7e-05	0.0015661	272	0.0063212	0.0047453	0.18464	0.500404	590	0.0064169	0.0022306	0.0041998	0.0060902	402	0.0122448	0.0029255	3.79e-05	0.0344514	839	0.0077447	0.002015	0.000132	0.0008185
DERPC	54921	ILMN_1751289		1264	-0.0038108	0.0008582	9.85e-06	-0.132049	-0.13408	4.21e-05	614	-0.0053214	0.001194	1.03e-05	0.0002299	650	-0.0026121	0.0012845	0.0424881	0.0628086	272	-0.0010504	0.0018096	0.5624	0.678075	590	-0.0056602	0.0013721	4.37e-05	0.0002078	402	-0.0023283	0.0014555	0.11078	0.494742	839	-0.0041697	0.0010849	0.0001321	0.0008185
PPP1R9B	84687	ILMN_1688865		1264	0.004407	0.0010281	1.97e-05	0.127548	0.129783	7.31e-05	614	0.0046698	0.001467	0.0015477	0.0056783	650	0.0043858	0.0015395	0.0045583	0.0146856	272	0.0057091	0.0022418	0.0117793	0.267269	590	0.0056256	0.0016483	0.0006977	0.0015425	402	0.0013542	0.0017831	0.448194	0.697684	839	0.0050885	0.0013239	0.000132	0.0008185
CXORF45	79868	ILMN_1724341	turquoise	1264	0.0037116	0.000999	0.0002129	0.108142	0.112452	0.0004639	614	0.0044612	0.0014187	0.0017635	0.0062264	650	0.0032646	0.001491	0.0289909	0.0485806	272	0.0035995	0.0025012	0.152003	0.475489	590	0.0053915	0.0015909	0.0007601	0.0016499	402	0.0020177	0.0016872	0.232727	0.594688	839	0.0048827	0.0012703	0.0001318	0.0008185
FOXJ2	55810	ILMN_1731648	turquoise	1264	0.0035382	0.000727	1.29e-06	0.131158	0.146934	9.05e-06	614	0.0035014	0.001054	0.0009597	0.0040717	650	0.004012	0.0010866	0.0002454	0.0024955	272	0.001522	0.0014937	0.309708	0.571572	590	0.0053625	0.0011729	6.17e-06	5.7e-05	402	0.0008605	0.0012738	0.499855	0.715893	839	0.0036666	0.0009542	0.0001325	0.0008202
TSPAN3	10099	ILMN_1790549		1264	-0.0034336	0.0007403	3.92e-06	-0.163471	-0.140055	2.12e-05	614	-0.0036679	0.0010423	0.0004729	0.0025484	650	-0.0030536	0.0011208	0.0066508	0.0185393	272	-0.0020367	0.0017695	0.251386	0.542703	590	-0.0031711	0.0011054	0.0043063	0.0062147	402	-0.0046865	0.0014425	0.0012965	0.144517	839	-0.0037198	0.0009692	0.000135	0.0008345
PSMG3	84262	ILMN_1802627		1264	-0.0043156	0.0009387	4.75e-06	-0.12704	-0.138539	2.45e-05	614	-0.004068	0.0014046	0.0039444	0.0107663	650	-0.0053725	0.0013549	8.33e-05	0.0014734	272	-0.0010987	0.0022022	0.618509	0.693947	590	-0.0073082	0.001493	1.35e-06	2.3e-05	402	-0.0013643	0.0016775	0.416723	0.686949	839	-0.0045145	0.0011764	0.0001352	0.0008345
PPM1B	5495	ILMN_2377210		1264	0.0033233	0.000892	0.0002044	0.11514	0.112954	0.0004474	614	0.0029768	0.0012473	0.0173783	0.0304691	650	0.0046759	0.001342	0.0005341	0.0039113	272	0.0037125	0.0021694	0.0888847	0.409528	590	0.0049105	0.0014097	0.0005413	0.0012727	402	0.0014436	0.0016036	0.368741	0.666932	839	0.0042639	0.0011113	0.0001356	0.0008359
SNX17	9784	ILMN_1732810	turquoise	1264	-0.0025261	0.0005485	4.58e-06	-0.114493	-0.139109	2.4e-05	614	-0.0023126	0.0007779	0.0030959	0.00916	650	-0.003109	0.0008242	0.0001801	0.002193	272	-0.0023629	0.001285	0.0677252	0.382462	590	-0.0030241	0.0008617	0.0004922	0.0011898	402	-0.0021857	0.0009693	0.0248953	0.341193	839	-0.0026901	0.0007016	0.0001369	0.0008425
MFSD1	64747	ILMN_1789751		1264	0.001307	0.0003763	0.0005338	0.0917682	0.105306	0.000979	614	0.0011011	0.000544	0.0435008	0.0590221	650	0.0014386	0.0005554	0.0098536	0.0238896	272	0.0005764	0.0008137	0.47971	0.651793	590	0.0013141	0.0006101	0.0317575	0.0296963	402	0.0017853	0.0006683	0.0079813	0.239979	839	0.0017674	0.0004609	0.0001369	0.0008425
SFRS7	6432	ILMN_1778836		1264	-0.0023274	0.0005368	1.58e-05	-0.12517	-0.131243	6.18e-05	614	-0.0033604	0.0007626	1.29e-05	0.0002604	650	-0.0013086	0.000812	0.107662	0.113885	272	-0.0016069	0.0013477	0.234837	0.530912	590	-0.0028553	0.0008437	0.0007731	0.0016738	402	-0.0013938	0.0009319	0.135833	0.518794	839	-0.0026017	0.0006786	0.0001372	0.0008433
C2CD2L	9854	ILMN_1778132	turquoise	1264	0.0033498	0.0008051	3.41e-05	0.122015	0.125835	0.0001099	614	0.0035115	0.0011638	0.0026816	0.0082763	650	0.0040962	0.0011863	0.0005985	0.0041776	272	0.0010093	0.0019733	0.60968	0.692893	590	0.0050012	0.001269	9.34e-05	0.0003556	402	0.0014129	0.0013987	0.313283	0.638443	839	0.0039358	0.0010268	0.0001376	0.000845
NFKBIZ	64332	ILMN_1719695	turquoise	1264	0.0083548	0.0020472	4.79e-05	0.104289	0.123501	0.0001416	614	0.0105834	0.0029153	0.0003125	0.0018764	650	0.0075196	0.0030605	0.0143304	0.0302984	272	0.0071482	0.0049386	0.149661	0.474282	590	0.0105632	0.0030251	0.0005246	0.0012448	402	0.0045042	0.0038518	0.243222	0.600491	839	0.0100245	0.0026158	0.000138	0.0008469
BRD2	6046	ILMN_1758918	turquoise	1264	0.0053257	0.0010945	1.3e-06	0.132114	0.146704	9.07e-06	614	0.0066804	0.0015465	1.89e-05	0.0003236	650	0.0048087	0.0016527	0.0037712	0.0129396	272	0.0049867	0.0025665	0.0536971	0.358034	590	0.0073454	0.0017419	2.97e-05	0.0001595	402	0.002806	0.0018192	0.124064	0.509011	839	0.0054595	0.0014249	0.0001385	0.0008488
C6ORF211	79624	ILMN_2186678	turquoise	1264	-0.0031411	0.0007008	8.13e-06	-0.132262	-0.135491	3.63e-05	614	-0.0038993	0.0010183	0.0001449	0.0011354	650	-0.0032181	0.0010289	0.0018577	0.0083398	272	-0.0046913	0.0016785	0.0057997	0.246121	590	-0.004532	0.0010989	4.4e-05	0.0002079	402	-8.55e-05	0.0012255	0.944442	0.815116	839	-0.0033974	0.000887	0.0001391	0.0008501
RFXANK	8625	ILMN_2399497		1264	-0.0025749	0.000651	8.1e-05	-0.101322	-0.120168	0.0002165	614	-0.0025766	0.0009561	0.0072821	0.0164059	650	-0.0032322	0.0009415	0.0006437	0.0043394	272	-0.0016743	0.0013262	0.208546	0.51532	590	-0.0035727	0.0009832	0.0003101	0.0008395	402	-0.0021345	0.0012133	0.079594	0.456286	839	-0.0031547	0.0008236	0.0001392	0.0008501
GRB10	2887	ILMN_1669617		1264	0.0039247	0.001022	0.0001297	0.111394	0.116195	0.0003128	614	0.0049346	0.0015679	0.0017467	0.0062049	650	0.0035698	0.0014104	0.0116565	0.0266958	272	0.0042657	0.0027316	0.120274	0.449526	590	0.0030556	0.0014292	0.0330243	0.0305958	402	0.0044743	0.0020005	0.0260798	0.344957	839	0.0047686	0.001245	0.0001392	0.0008501
GABBR1	2550	ILMN_2395375	turquoise	1264	0.005935	0.0015715	0.0001671	0.0961417	0.114277	0.0003825	614	0.0077481	0.0019928	0.0001148	0.0009821	650	0.0054551	0.0025381	0.0320627	0.0519125	272	0.005717	0.003782	0.132517	0.461376	590	0.0077462	0.0023728	0.0011759	0.0023037	402	0.0054145	0.0030095	0.0730504	0.44646	839	0.0076146	0.0019878	0.0001389	0.0008501
FBXO4	26272	ILMN_1656691		1264	-0.00479	0.0008401	1.51e-08	-0.155592	-0.171258	3.49e-07	614	-0.0045567	0.001253	0.000305	0.0018554	650	-0.0052335	0.0011921	1.37e-05	0.0005699	272	-0.0013505	0.001846	0.465464	0.646266	590	-0.0070577	0.0013626	3.3e-07	1.01e-05	402	-0.0027256	0.001363	0.0464714	0.40446	839	-0.0040802	0.0010658	0.0001403	0.0008524
RARA	5914	ILMN_1659206	turquoise	1264	0.0049274	0.0009689	4.28e-07	0.132058	0.153333	3.97e-06	614	0.0041276	0.0013703	0.0027254	0.0083854	650	0.0063535	0.0014784	2.05e-05	0.0006812	272	0.0060741	0.0021261	0.0048218	0.241911	590	0.0062522	0.0015297	5.13e-05	0.0002328	402	0.0018541	0.0016795	0.270529	0.615772	839	0.0049551	0.0012942	0.0001401	0.0008524
TRIM33	51592	ILMN_2351930	turquoise	1264	0.0035202	0.0007401	2.23e-06	0.146229	0.143515	1.36e-05	614	0.0030987	0.0010664	0.003827	0.010558	650	0.0044709	0.0010951	5.14e-05	0.0011331	272	0.003242	0.0016172	0.0466112	0.348595	590	0.0052261	0.0011721	1.03e-05	7.94e-05	402	-0.0001506	0.0013205	0.909297	0.810365	839	0.0036641	0.000957	0.00014	0.0008524
NECAP2	55707	ILMN_1749011		1264	-0.0028997	0.0006384	6.16e-06	-0.132215	-0.137034	2.96e-05	614	-0.0013526	0.0009322	0.147399	0.13937	650	-0.0052379	0.0009097	1.44e-08	8.78e-06	272	-0.0027383	0.0015799	0.0849019	0.403695	590	-0.0044085	0.0009909	1.08e-05	8.22e-05	402	-0.00087	0.0011197	0.437834	0.693975	839	-0.0031185	0.0008144	0.0001399	0.0008524
FAM156B	727866	ILMN_3244110	turquoise	1264	0.0038469	0.0009918	0.0001109	0.109333	0.117365	0.0002765	614	0.004684	0.0013057	0.0003672	0.0021178	650	0.0034103	0.0015695	0.0302304	0.0498705	272	0.0024343	0.0022854	0.288344	0.563528	590	0.0072521	0.0015092	2.08e-06	3e-05	402	0.0011969	0.0018866	0.526309	0.725222	839	0.0047182	0.0012324	0.0001402	0.0008524
CST7	8530	ILMN_1679826		1264	0.0046941	0.0011241	3.19e-05	0.0875569	0.126557	0.0001043	614	0.0050308	0.001521	0.0010098	0.0042198	650	0.0049489	0.0017278	0.0043452	0.0142039	272	0.0026459	0.0029897	0.37742	0.606198	590	0.0044902	0.0016086	0.0054627	0.0074432	402	0.0066574	0.0021025	0.0017098	0.150104	839	0.0052644	0.0013753	0.0001406	0.0008536
PLXNB2	23654	ILMN_1763447	turquoise	1264	0.0046483	0.0010513	1.07e-05	0.119905	0.133808	4.52e-05	614	0.0051455	0.0014496	0.0004226	0.0023446	650	0.0046802	0.0016291	0.0042296	0.0139201	272	0.0020523	0.0022341	0.359623	0.599674	590	0.0076776	0.0016724	5.67e-06	5.46e-05	402	0.0016244	0.0017502	0.354111	0.660501	839	0.0053021	0.001386	0.0001418	0.0008602
HNRPUL2	221092	ILMN_1810327	turquoise	1264	0.0044663	0.0009793	5.65e-06	0.126032	0.137807	2.78e-05	614	0.0039689	0.0014021	0.004834	0.0124503	650	0.0052443	0.0014561	0.0003459	0.0030268	272	0.0045151	0.0021311	0.035596	0.337047	590	0.006778	0.001548	1.47e-05	0.0001013	402	0.0009115	0.001642	0.579239	0.740023	839	0.0049153	0.001285	0.000142	0.0008606
EBP	10682	ILMN_2073604		1264	-0.0032986	0.0007802	2.55e-05	-0.129464	-0.127793	8.81e-05	614	-0.0028056	0.0012107	0.0208903	0.0349013	650	-0.0038953	0.0010846	0.0003594	0.0030873	272	-1.93e-05	0.0019427	0.992104	0.774067	590	-0.0057111	0.0011561	1.09e-06	1.96e-05	402	-0.0016159	0.0014589	0.268956	0.614506	839	-0.003745	0.0009792	0.0001424	0.0008621
SNORD3A	780851	ILMN_3239574		1264	-0.0082516	0.0019778	3.25e-05	-0.134444	-0.125984	0.0001059	614	-0.0100875	0.0028947	0.0005362	0.0027628	650	-0.0065996	0.0028663	0.0216907	0.0400975	272	-0.0024079	0.0051911	0.643352	0.70221	590	-0.011506	0.0027727	3.95e-05	0.0001949	402	-0.0085521	0.0038258	0.0261605	0.344957	839	-0.0096338	0.0025193	0.0001427	0.0008624
FGD4	121512	ILMN_1698728	green	1264	0.0040706	0.0010532	0.0001173	0.119386	0.117138	0.0002895	614	0.0044054	0.0016083	0.0063827	0.0151157	650	0.0040042	0.0015003	0.0078401	0.0206843	272	0.0049415	0.0026157	0.0606019	0.374371	590	0.0039103	0.0016199	0.0161596	0.0176271	402	0.0032169	0.0018424	0.0818779	0.460813	839	0.0051125	0.001337	0.0001427	0.0008624
WDR61	80349	ILMN_1665887		1264	-0.0029591	0.0005952	7.65e-07	-0.128136	-0.150044	6.28e-06	614	-0.0033206	0.000879	0.0001774	0.0013017	650	-0.0033597	0.0008671	0.0001201	0.0017541	272	-0.0015449	0.0012502	0.2183	0.521486	590	-0.0038519	0.0010034	0.0001404	0.0004717	402	-0.0015315	0.0010152	0.132489	0.516638	839	-0.002897	0.0007579	0.0001436	0.0008659
RC3H2	54542	ILMN_1710738		1264	0.0022768	0.0005768	8.37e-05	0.126602	0.119755	0.0002222	614	0.0026405	0.0008178	0.0013255	0.0051249	650	0.0018744	0.0008605	0.0298292	0.0495884	272	-0.0008328	0.0013915	0.550337	0.675923	590	0.0031769	0.0009143	0.0005589	0.0013064	402	0.0010395	0.0010175	0.307808	0.63683	839	0.0026627	0.0006966	0.0001436	0.0008659
MDM4	4194	ILMN_1746020	turquoise	1264	0.0053461	0.0014263	0.000187	0.11091	0.1133	0.0004175	614	0.0086629	0.002054	2.94e-05	0.000415	650	0.0034265	0.002111	0.105148	0.111968	272	0.0049551	0.0034895	0.157477	0.481083	590	0.0060551	0.0021728	0.005537	0.0075237	402	0.0044218	0.0027209	0.105228	0.490038	839	0.0068896	0.0018029	0.0001442	0.0008686
LRP1	4035	ILMN_1669772	turquoise	1264	0.006539	0.0013881	2.77e-06	0.130079	0.142285	1.61e-05	614	0.0065805	0.0019882	0.001002	0.0042056	650	0.0074597	0.0020577	0.0003164	0.0028692	272	0.0067173	0.0028631	0.0201428	0.289992	590	0.0083254	0.0022329	0.0002159	0.0006502	402	0.0022545	0.0023413	0.336388	0.649982	839	0.0068551	0.0017943	0.0001447	0.0008687
NEFH	4744	ILMN_1705153		1264	-0.003621	0.0009947	0.0002847	-0.10019	-0.109906	0.0005875	614	-0.0038153	0.0014539	0.0089534	0.0190054	650	-0.0033307	0.0014701	0.0238797	0.0427638	272	0.001936	0.0023291	0.407029	0.620412	590	-0.0048303	0.0015029	0.0013989	0.002631	402	-0.0045645	0.0017487	0.0095224	0.25512	839	-0.0048536	0.0012703	0.0001446	0.0008687
TXNDC14	51075	ILMN_1799367		1264	-0.0018608	0.0004826	0.0001216	-0.110638	-0.116712	0.0002981	614	-0.0022225	0.0006743	0.0010503	0.004337	650	-0.0015799	0.0007281	0.0304569	0.0501435	272	-0.0033664	0.0013936	0.0167917	0.285026	590	-0.0011174	0.00066	0.0911138	0.066497	402	-0.002475	0.0009274	0.0080491	0.239989	839	-0.0022514	0.0005894	0.0001451	0.0008699
MYST3	7994	ILMN_2095840		1264	0.0029806	0.0006865	1.54e-05	0.0996434	0.131582	6.06e-05	614	0.0031526	0.0010143	0.0019915	0.0068064	650	0.0030421	0.0009989	0.0024389	0.0098851	272	0.0014415	0.0014892	0.334457	0.586175	590	0.0040178	0.0011326	0.000428	0.0010749	402	0.002383	0.0011519	0.039467	0.384177	839	0.0032797	0.0008588	0.0001456	0.0008721
G3BP1	10146	ILMN_2344455	turquoise	1264	-0.0037242	0.0007995	3.56e-06	-0.138049	-0.140509	1.97e-05	614	-0.0053678	0.0011926	8.44e-06	0.000204	650	-0.0022816	0.0011359	0.0450772	0.0653409	272	-0.0048094	0.0020456	0.0198824	0.289966	590	-0.0046576	0.0012634	0.0002537	0.0007289	402	-0.0014592	0.0013547	0.282331	0.62164	839	-0.0037136	0.0009726	0.000146	0.000874
TMEM208	29100	ILMN_3239055	blue	1264	-0.0033847	0.0006836	8.46e-07	-0.124201	-0.149355	6.72e-06	614	-0.0039178	0.0009916	8.91e-05	0.0008396	650	-0.0034361	0.0010147	0.000761	0.0047971	272	-0.0021856	0.0014432	0.131827	0.460315	590	-0.0051063	0.0011723	1.63e-05	0.0001079	402	-0.0011945	0.001066	0.263427	0.611014	839	-0.0033836	0.0008864	0.0001466	0.0008765
PGK1	5230	ILMN_2216852	turquoise	1264	-0.0024879	0.0004506	4.17e-08	-0.140626	-0.165899	7.2e-07	614	-0.0031018	0.000644	1.95e-06	9.1e-05	650	-0.0024476	0.0006658	0.0002605	0.0026058	272	-0.0029504	0.0010641	0.0061929	0.247814	590	-0.003274	0.0006595	9.63e-07	1.83e-05	402	-0.0012505	0.0008325	0.134183	0.518339	839	-0.0021785	0.0005709	0.0001472	0.000879
LEPROTL1	23484	ILMN_1752591		1264	-0.0036321	0.0007984	5.96e-06	-0.128197	-0.137385	2.89e-05	614	-0.0043586	0.0011092	9.72e-05	0.0008838	650	-0.0036813	0.0012313	0.0029214	0.0110752	272	-0.0019661	0.0020457	0.33791	0.587538	590	-0.0051374	0.0011504	9.99e-06	7.74e-05	402	-0.0047966	0.0014792	0.0013234	0.144517	839	-0.0037838	0.0009915	0.0001473	0.000879
GSTP1	2950	ILMN_1679809		1264	-0.0024014	0.0004925	1.23e-06	-0.141719	-0.147172	8.77e-06	614	-0.0025981	0.0007209	0.0003449	0.0020235	650	-0.002241	0.0007234	0.0020533	0.0088204	272	-0.0031411	0.0011383	0.0064356	0.248848	590	-0.0022003	0.0007483	0.0034368	0.0052012	402	-0.002109	0.0009547	0.0279635	0.352602	839	-0.002379	0.0006235	0.0001475	0.0008797
EMILIN2	84034	ILMN_1697268	turquoise	1264	0.0048894	0.0009083	8.87e-08	0.158814	0.161984	1.28e-06	614	0.005263	0.001326	8.28e-05	0.0007941	650	0.005071	0.0013525	0.0001967	0.0022444	272	0.00486	0.0018641	0.0099567	0.260934	590	0.0057868	0.0014744	9.97e-05	0.000372	402	0.0024664	0.0014889	0.0986963	0.481946	839	0.004607	0.0012082	0.000149	0.0008855
CRYZL1	9946	ILMN_1762115		1264	-0.0026631	0.0005391	9e-07	-0.124043	-0.148812	6.98e-06	614	-0.0030552	0.0007927	0.0001315	0.001054	650	-0.0029218	0.0007812	0.0002037	0.0022792	272	-0.0015625	0.001192	0.19173	0.5047	590	-0.0047631	0.0008756	8.57e-08	4.79e-06	402	-0.0003005	0.0008839	0.734115	0.773817	839	-0.002653	0.0006957	0.0001488	0.0008855
LSMD1	84316	ILMN_1691131	blue	1264	-0.0041945	0.0007224	8.25e-09	-0.155676	-0.174113	2.21e-07	614	-0.0038029	0.0010755	0.0004445	0.0024178	650	-0.00492	0.001032	2.41e-06	0.0002185	272	-0.0033831	0.0014412	0.0200736	0.289966	590	-0.0055099	0.0012272	8.97e-06	7.17e-05	402	-0.0028436	0.0012043	0.0188858	0.309457	839	-0.0035258	0.0009253	0.0001506	0.0008909
SAMD9L	219285	ILMN_1799467		1264	0.0075064	0.0016788	8.55e-06	0.142437	0.135314	3.77e-05	614	0.0083756	0.0023533	0.0004078	0.0022883	650	0.0066339	0.0025414	0.0092989	0.0229771	272	0.0024617	0.0047808	0.607296	0.692237	590	0.0116877	0.0024385	2.2e-06	3.08e-05	402	0.0046755	0.002899	0.107884	0.492612	839	0.0081466	0.0021378	0.0001504	0.0008909
SEC11A	23478	ILMN_1693490	blue	1264	-0.0018103	0.0004081	1e-05	-0.120932	-0.134157	4.27e-05	614	-0.0014268	0.000585	0.0150702	0.0276077	650	-0.0024106	0.000594	5.68e-05	0.0011875	272	-0.0025391	0.0010553	0.017218	0.285026	590	-0.0021728	0.0006439	0.0008013	0.0017205	402	-0.0009005	0.0006517	0.168077	0.549708	839	-0.0019834	0.0005205	0.0001506	0.0008909
TMEM39B	55116	ILMN_2212714		1264	0.0024755	0.0005654	1.31e-05	0.117944	0.132416	5.29e-05	614	0.0025741	0.0008265	0.0019492	0.006708	650	0.0026142	0.0008381	0.0019114	0.0084566	272	0.0015635	0.0012082	0.197428	0.508717	590	0.0043706	0.0009497	5.38e-06	5.28e-05	402	0.0001544	0.0009125	0.865751	0.8013	839	0.0027642	0.0007253	0.0001501	0.0008909
CTDSPL2	51496	ILMN_2077758	turquoise	1264	-0.0026881	0.0006274	1.99e-05	-0.112143	-0.129586	7.37e-05	614	-0.0029768	0.000873	0.0007031	0.0033247	650	-0.0026821	0.0009719	0.0059845	0.0173381	272	-0.0023407	0.0016878	0.167334	0.489489	590	-0.0038419	0.0008523	8.28e-06	6.78e-05	402	-0.0024595	0.0012089	0.0428132	0.39461	839	-0.003025	0.0007938	0.0001504	0.0008909
ASF1B	55723	ILMN_1695414		1264	-0.0042744	0.0009349	5.35e-06	-0.112047	-0.138283	2.66e-05	614	-0.0060381	0.0013877	1.64e-05	0.0003027	650	-0.0026998	0.0013342	0.043516	0.0636423	272	-0.0048523	0.0022544	0.0328043	0.333029	590	-0.0045197	0.0014695	0.0022225	0.0037143	402	-0.0054301	0.0016218	0.0009221	0.138255	839	-0.0044415	0.0011658	0.000151	0.0008922
RAB24	53917	ILMN_1799765	turquoise	1264	0.0083094	0.0020652	6.11e-05	0.129468	0.121574	0.000171	614	0.0112067	0.0027887	6.76e-05	0.0007102	650	0.0063932	0.0032052	0.0465903	0.0664701	272	0.0021618	0.0046528	0.642803	0.702125	590	0.0132258	0.0031635	3.46e-05	0.0001781	402	0.0068047	0.0038405	0.0774832	0.451761	839	0.0097692	0.0025646	0.0001513	0.0008922
GAB3	139716	ILMN_1805979	turquoise	1264	0.0034486	0.0009626	0.0003545	0.104647	0.108465	0.000699	614	0.001935	0.0013378	0.1487	0.140151	650	0.0055889	0.0014527	0.0001339	0.0018738	272	0.0011943	0.00218	0.584526	0.685342	590	0.006141	0.0015956	0.0001351	0.0004577	402	0.0002771	0.0015744	0.86043	0.800906	839	0.0045944	0.0012061	0.0001513	0.0008922
SNRPD1	6632	ILMN_1768393	turquoise	1264	-0.0036125	0.0007101	4.24e-07	-0.134257	-0.153279	3.96e-06	614	-0.0040819	0.0010332	8.91e-05	0.0008396	650	-0.0034672	0.0010497	0.0010205	0.0056979	272	1.83e-06	0.0015828	0.999078	0.774625	590	-0.0057973	0.0011073	2.48e-07	8.5e-06	402	-0.0013773	0.0012743	0.280687	0.62022	839	-0.0035722	0.0009382	0.0001524	0.0008971
CD300LB	124599	ILMN_1782741		1264	-0.0027834	0.0006622	2.83e-05	-0.129693	-0.126864	9.53e-05	614	-0.0046308	0.0009505	1.49e-06	7.53e-05	650	-0.0011579	0.0009729	0.234548	0.189368	272	-0.0027376	0.0016601	0.101017	0.426094	590	-0.0030658	0.0009551	0.0014179	0.0026557	402	-0.0038007	0.0013414	0.0049331	0.210864	839	-0.0031646	0.0008311	0.0001523	0.0008971
TMEM147	10430	ILMN_1803624		1264	-0.0021971	0.0004854	6.63e-06	-0.128104	-0.136668	3.13e-05	614	-0.0025839	0.000738	0.0005049	0.0026492	650	-0.0019224	0.0006791	0.0048212	0.015195	272	-0.0013579	0.0012029	0.26058	0.548537	590	-0.0029268	0.0007567	0.0001252	0.0004365	402	-0.0013017	0.0008245	0.1155	0.497507	839	-0.002353	0.0006181	0.0001529	0.0008991
SLC6A12	6539	ILMN_1780831		1264	0.0051704	0.0011626	9.54e-06	0.153395	0.1342	4.1e-05	614	0.0051744	0.0017292	0.0029069	0.0087501	650	0.0048315	0.0016619	0.0037994	0.0129861	272	0.0055713	0.0035255	0.11593	0.443281	590	0.0060471	0.0014842	5.41e-05	0.0002415	402	0.0013224	0.0022858	0.563366	0.735115	839	0.0055599	0.0014608	0.0001531	0.0008997
CHCHD1	118487	ILMN_1672149		1264	-0.0034052	0.0006805	6.49e-07	-0.138403	-0.150657	5.59e-06	614	-0.0034806	0.0010078	0.0006007	0.0029974	650	-0.0035709	0.0009759	0.0002782	0.0026797	272	-0.0037828	0.0014224	0.0085886	0.254515	590	-0.0048841	0.0011719	3.66e-05	0.0001847	402	-0.0003865	0.0010628	0.71637	0.770132	839	-0.0033427	0.0008785	0.0001538	0.0009004
CTCF	10664	ILMN_1786015		1264	0.0029668	0.000616	1.66e-06	0.133406	0.145278	1.09e-05	614	0.0027576	0.0009131	0.0026576	0.008228	650	0.0034168	0.0009077	0.0001856	0.0022048	272	0.0023812	0.0012175	0.0521468	0.356981	590	0.003933	0.0010773	0.0002906	0.0007993	402	0.0014838	0.0009469	0.118218	0.502992	839	0.0030113	0.0007913	0.0001534	0.0009004
BRPF3	27154	ILMN_1658800	turquoise	1264	0.0050024	0.0010738	3.55e-06	0.12663	0.140677	1.97e-05	614	0.0059239	0.0015802	0.0001986	0.0014064	650	0.0049076	0.0015368	0.0014898	0.00725	272	0.0046166	0.0021415	0.0325344	0.331179	590	0.0064963	0.0017814	0.000295	0.0008076	402	0.0027863	0.0017581	0.114107	0.496647	839	0.0054012	0.0014206	0.0001557	0.0009092
CLP1	10978	ILMN_1659976	turquoise	1264	-0.0026405	0.0006764	0.0001001	-0.0936804	-0.118329	0.000255	614	-0.0022472	0.0009654	0.0203321	0.0342465	650	-0.0032418	0.0010061	0.0013493	0.0068141	272	-0.0045052	0.0015728	0.0047128	0.238598	590	-0.0040952	0.0010499	0.0001099	0.0004	402	-0.0007265	0.001173	0.536188	0.726012	839	-0.0033117	0.0008711	0.0001557	0.0009092
CYC1	1537	ILMN_1815115	blue	1264	-0.002758	0.0005111	8.29e-08	-0.15233	-0.16245	1.21e-06	614	-0.0033194	0.0007659	1.77e-05	0.0003145	650	-0.0024281	0.0007301	0.0009422	0.0054069	272	-0.0014792	0.0011537	0.201579	0.511034	590	-0.0040688	0.000819	9.47e-07	1.83e-05	402	-0.0011024	0.0009167	0.230159	0.594153	839	-0.0025232	0.0006638	0.0001562	0.0009093
ZFYVE26	23503	ILMN_1798061	turquoise	1264	0.0031028	0.0007062	1.22e-05	0.143536	0.132833	5.01e-05	614	0.0038158	0.001059	0.0003463	0.0020249	650	0.0025173	0.0010112	0.0130994	0.0286962	272	0.0003438	0.0015862	0.828697	0.742552	590	0.0058709	0.001105	1.66e-07	7.09e-06	402	0.0006808	0.0012648	0.5908	0.741947	839	0.0034628	0.0009109	0.0001561	0.0009093
BCL6	604	ILMN_1737314	turquoise	1264	0.0043798	0.0010091	1.55e-05	0.116869	0.131051	6.08e-05	614	0.0057654	0.0014945	0.0001295	0.0010454	650	0.003717	0.0014595	0.0111554	0.0258521	272	0.0015969	0.0019806	0.421211	0.626842	590	0.0068924	0.001589	1.76e-05	0.0001137	402	0.0009339	0.0018203	0.608303	0.745405	839	0.0050207	0.0013207	0.0001559	0.0009093
KIDINS220	57498	ILMN_1679232	turquoise	1264	0.0032827	0.0008263	7.55e-05	0.0957125	0.120343	0.0002046	614	0.0034738	0.0012052	0.0041184	0.0111147	650	0.0034005	0.0012325	0.0059976	0.0173535	272	0.0032909	0.0016519	0.0479768	0.349388	590	0.0055051	0.0013846	8.11e-05	0.00032	402	0.0010122	0.001338	0.449964	0.698626	839	0.0040749	0.0010721	0.0001565	0.0009101
HBP1	26959	ILMN_2160764	turquoise	1264	-0.0021272	0.0006136	0.0005468	-0.0807804	-0.10508	0.0009993	614	-0.0024142	0.0008543	0.0049028	0.0125902	650	-0.0021026	0.0009383	0.0254417	0.044619	272	-0.0019049	0.0014962	0.204731	0.51179	590	-0.0033335	0.0009604	0.0005661	0.0013198	402	-0.0013856	0.0010139	0.172816	0.554112	839	-0.0030064	0.0007911	0.0001568	0.0009102
SLC22A17	51310	ILMN_1653200		1264	-0.0028882	0.000764	0.0001648	-0.100887	-0.114793	0.0003792	614	-0.0039648	0.0010901	0.0003046	0.0018547	650	-0.0026741	0.001121	0.0174081	0.0345747	272	-0.0025057	0.0019141	0.192299	0.505483	590	-0.0035413	0.0011442	0.0020854	0.0035442	402	-0.0026749	0.0014682	0.0695107	0.443118	839	-0.0036418	0.0009589	0.0001583	0.0009174
RBM12	10137	ILMN_1797698	turquoise	1264	-0.0021854	0.000684	0.0014362	-0.0881638	-0.0969039	0.0021944	614	-0.0030943	0.0010131	0.0023775	0.0076677	650	-0.0014689	0.0009779	0.133659	0.131639	272	-0.0034427	0.001596	0.032431	0.330772	590	-0.0028131	0.0010933	0.0103842	0.0124813	402	-0.0024554	0.0011422	0.0324146	0.370584	839	-0.003116	0.0008206	0.0001588	0.0009194
PICK1	9463	ILMN_2373982		1264	0.0049779	0.0010274	1.44e-06	0.150391	0.146385	9.85e-06	614	0.0062397	0.0014635	2.41e-05	0.000375	650	0.0043627	0.001502	0.0038297	0.0130338	272	0.0071066	0.0024947	0.0049418	0.241911	590	0.0072261	0.001602	8.16e-06	6.73e-05	402	0.0012511	0.0019066	0.512227	0.72025	839	0.0047989	0.001264	0.000159	0.0009198
HRSP12	10247	ILMN_2057220		1264	-0.0038997	0.0007962	1.11e-06	-0.135596	-0.147533	8.17e-06	614	-0.0034384	0.0010973	0.0018289	0.0063953	650	-0.0048986	0.0012299	7.76e-05	0.001423	272	-0.0035971	0.0018149	0.049122	0.352472	590	-0.0062176	0.0013371	4.31e-06	4.65e-05	402	-0.0012557	0.0012988	0.33445	0.64973	839	-0.0038139	0.0010049	0.0001598	0.0009201
TIMM8A	1678	ILMN_1722239		1264	-0.0041919	0.0010166	4e-05	-0.119564	-0.125025	0.000124	614	-0.0037515	0.0014975	0.0125612	0.0241633	650	-0.0060975	0.0014365	2.58e-05	0.0007777	272	-0.0016781	0.002465	0.496959	0.657757	590	-0.0055347	0.0015526	0.0004012	0.0010224	402	-0.0023755	0.0018577	0.202033	0.575509	839	-0.0050145	0.0013211	0.0001597	0.0009201
C1ORF66	51093	ILMN_1706413	turquoise	1264	0.0027732	0.0007343	0.0001671	0.112843	0.114546	0.0003825	614	0.0042046	0.0010346	5.61e-05	0.0006299	650	0.0014056	0.0010941	0.199456	0.17044	272	0.003057	0.0016896	0.0722027	0.388244	590	0.0044637	0.0012255	0.0002999	0.0008189	402	0.0012518	0.0011621	0.282301	0.62164	839	0.0034645	0.0009128	0.0001597	0.0009201
ZNF816A	125893	ILMN_1728710		1264	-0.0023456	0.000651	0.0003277	-0.0976822	-0.109202	0.0006577	614	-0.0029753	0.0009086	0.0011316	0.0045646	650	-0.0023324	0.0009765	0.0172658	0.0343837	272	-0.0025111	0.0016894	0.139069	0.466706	590	-0.0028884	0.0009725	0.0031286	0.004824	402	-0.0025088	0.0011406	0.0286422	0.355296	839	-0.0030795	0.0008113	0.0001595	0.0009201
HCCS	3052	ILMN_2128923	turquoise	1264	-0.0033823	0.0008262	4.54e-05	-0.117365	-0.123743	0.0001358	614	-0.0042268	0.0011994	0.0004644	0.0025072	650	-0.0025251	0.0012117	0.037641	0.0578	272	-0.0005807	0.0019943	0.771298	0.729912	590	-0.0058158	0.0012619	5.22e-06	5.2e-05	402	0.0005798	0.0014989	0.699183	0.765178	839	-0.0039503	0.0010413	0.0001609	0.0009252
AKNA	80709	ILMN_1770673	turquoise	1264	0.0049	0.0010777	6.03e-06	0.123521	0.137396	2.92e-05	614	0.0053251	0.0015554	0.0006691	0.0032208	650	0.005383	0.0016357	0.0010648	0.0058273	272	0.003597	0.0024227	0.139504	0.467225	590	0.0076693	0.0016885	7.08e-06	6.19e-05	402	0.0011604	0.0018836	0.538351	0.727017	839	0.0053293	0.0014053	0.0001618	0.0009292
KIF5B	3799	ILMN_1788160	turquoise	1264	0.0047876	0.0010858	1.13e-05	0.127697	0.133032	4.71e-05	614	0.0053044	0.0015908	0.0009189	0.0039592	650	0.005047	0.0015662	0.0013494	0.0068141	272	0.0043203	0.0019049	0.0246108	0.306962	590	0.006787	0.0018843	0.0003494	0.0009234	402	0.0018249	0.0018069	0.313359	0.638443	839	0.0054318	0.0014327	0.0001624	0.0009317
ACAT2	39	ILMN_1708672		1264	-0.0040932	0.0008048	4.27e-07	-0.144128	-0.153189	3.97e-06	614	-0.0013425	0.0011888	0.259295	0.205507	650	-0.0066956	0.0011533	1.1e-08	7.97e-06	272	-0.0027692	0.0019615	0.15987	0.481915	590	-0.0047546	0.0012951	0.0002689	0.0007604	402	-0.004107	0.0013848	0.0032737	0.178967	839	-0.0038934	0.0010276	0.000164	0.000939
DUSP11	8446	ILMN_2046024	turquoise	1264	-0.0041028	0.0008225	7.03e-07	-0.147874	-0.150377	5.89e-06	614	-0.0042657	0.0011857	0.0003533	0.0020591	650	-0.0048891	0.0012349	8.55e-05	0.0014881	272	-0.0034841	0.0018323	0.0589689	0.371288	590	-0.0063029	0.0013013	1.73e-06	2.7e-05	402	-0.0012014	0.0014572	0.410359	0.683244	839	-0.0039555	0.001044	0.0001641	0.000939
FAM160B2	64760	ILMN_3245907	turquoise	1264	0.0035008	0.0008868	8.38e-05	0.111132	0.119794	0.0002222	614	0.0030346	0.0012587	0.0162727	0.0290891	650	0.004299	0.0012967	0.0009776	0.0055407	272	0.002501	0.0020641	0.227337	0.526608	590	0.0044275	0.0014413	0.0022503	0.0037514	402	0.0037335	0.0015606	0.0173862	0.300208	839	0.0042833	0.0011313	0.0001658	0.0009482
ATP5E	514	ILMN_3261197	blue	1264	-0.002513	0.0005317	2.57e-06	-0.124908	-0.142679	1.53e-05	614	-0.0030112	0.0007722	0.0001097	0.0009588	650	-0.0027035	0.0007666	0.0004573	0.0035723	272	-0.0005653	0.0010137	0.577829	0.682789	590	-0.0036912	0.0009083	5.65e-05	0.0002483	402	-0.0017539	0.0008734	0.0455713	0.39983	839	-0.0026053	0.0006884	0.0001667	0.0009522
CCNL1	57018	ILMN_2094776	turquoise	1264	0.0062962	0.0015282	4.06e-05	0.114724	0.124604	0.0001253	614	0.0076935	0.0020792	0.0002395	0.0015942	650	0.006099	0.0023688	0.0102998	0.0245714	272	0.0059431	0.0038357	0.123179	0.451267	590	0.0079962	0.0023955	0.0009104	0.0018917	402	0.0059758	0.002718	0.0287033	0.355296	839	0.0073445	0.0019411	0.0001674	0.0009544
RMI1	80010	ILMN_2151488	turquoise	1264	-0.0026757	0.0005897	6.3e-06	-0.108233	-0.136948	3.02e-05	614	-0.0030021	0.0008576	0.0005057	0.0026495	650	-0.0033665	0.0008609	0.0001041	0.0016339	272	-0.0025339	0.0014442	0.0811625	0.401421	590	-0.0036692	0.0008878	4.24e-05	0.0002037	402	-0.0012239	0.001084	0.259844	0.610271	839	-0.0027956	0.0007393	0.0001688	0.0009612
MAPBPIP	28956	ILMN_1756352		1264	-0.0025918	0.0004821	9.19e-08	-0.152886	-0.161697	1.31e-06	614	-0.0024646	0.0007046	0.0005116	0.00267	650	-0.002879	0.0006934	3.83e-05	0.0009586	272	-0.0020079	0.0010374	0.0546101	0.360555	590	-0.0035629	0.000799	1.03e-05	7.94e-05	402	-0.0004697	0.0008521	0.581944	0.740112	839	-0.002398	0.0006344	0.0001698	0.0009643
C14ORF142	84520	ILMN_1685781	turquoise	1264	-0.0033909	0.0007027	1.59e-06	-0.133548	-0.145642	1.06e-05	614	-0.0039736	0.0010638	0.0002092	0.0014579	650	-0.0032972	0.0009848	0.0008717	0.0051419	272	-0.0007286	0.0015232	0.633051	0.700139	590	-0.0061857	0.0011808	2.44e-07	8.46e-06	402	4.57e-05	0.0010873	0.966509	0.817072	839	-0.0033919	0.0008972	0.0001696	0.0009643
TRMT112	51504	ILMN_1690802		1264	-0.0018334	0.000436	2.81e-05	-0.121315	-0.127268	9.46e-05	614	-0.0023962	0.0006388	0.0001967	0.001395	650	-0.0015651	0.0006435	0.0153385	0.0318088	272	-0.0010378	0.0009527	0.277561	0.557071	590	-0.0023232	0.0006691	0.0005637	0.0013151	402	-0.0017991	0.0008351	0.0320458	0.368469	839	-0.0020193	0.0005342	0.0001699	0.0009643
STRA13	201254	ILMN_1769634		1264	-0.0032607	0.0006396	4.01e-07	-0.136655	-0.153659	3.83e-06	614	-0.0026413	0.0009567	0.005977	0.014486	650	-0.0042861	0.0008973	2.31e-06	0.0002118	272	-0.0005458	0.0012927	0.673419	0.708233	590	-0.0049152	0.0010953	9.07e-06	7.23e-05	402	-0.0020889	0.0009959	0.0368285	0.379883	839	-0.0030517	0.0008075	0.0001704	0.0009655
FLII	2314	ILMN_1737170	turquoise	1264	0.0030142	0.0007402	4.98e-05	0.115177	0.123476	0.000146	614	0.0039822	0.0010773	0.000243	0.0016024	650	0.0023325	0.0011067	0.035533	0.0556803	272	0.0013579	0.0015762	0.390193	0.612558	590	0.0047368	0.0012214	0.0001202	0.0004239	402	0.0012421	0.0012028	0.302611	0.634916	839	0.0035768	0.0009465	0.0001704	0.0009655
DIP2B	57609	ILMN_2180352		1264	0.00345	0.0007225	2.03e-06	0.143979	0.144368	1.27e-05	614	0.0032663	0.0010353	0.0017032	0.0060909	650	0.0035467	0.0010562	0.0008414	0.0050606	272	0.0018259	0.0016833	0.27963	0.55837	590	0.0042563	0.0011714	0.0003103	0.0008397	402	0.002998	0.0012173	0.0143702	0.282888	839	0.0035258	0.0009332	0.0001709	0.0009668
MIER2	54531	ILMN_1766159		1264	0.0040515	0.0009718	3.29e-05	0.118982	0.126145	0.0001069	614	0.0024174	0.0014001	0.0848623	0.0947636	650	0.0059818	0.0014464	4.11e-05	0.0009985	272	0.0039316	0.002267	0.0847211	0.403475	590	0.0060141	0.001473	5.22e-05	0.0002351	402	0.0008263	0.0017893	0.644584	0.755123	839	0.0047224	0.0012508	0.0001729	0.0009757
TCIRG1	10312	ILMN_1711994	turquoise	1264	0.0030959	0.0007769	7.17e-05	0.117028	0.120783	0.0001957	614	0.004393	0.0010183	1.93e-05	0.0003263	650	0.0016848	0.0012156	0.16633	0.151668	272	0.0017703	0.0018166	0.331224	0.583847	590	0.0056316	0.0012137	4.52e-06	4.8e-05	402	7.1e-05	0.0013905	0.959336	0.815983	839	0.0037725	0.0009992	0.0001729	0.0009757
ZGPAT	84619	ILMN_1794643	turquoise	1264	0.0033968	0.0007848	1.64e-05	0.124439	0.130842	6.32e-05	614	0.0042269	0.0011135	0.0001652	0.0012303	650	0.0034668	0.0011867	0.0036316	0.0126159	272	0.003713	0.001848	0.0461294	0.348518	590	0.0050733	0.0012145	3.51e-05	0.0001798	402	0.00058	0.0013125	0.658859	0.757503	839	0.0037851	0.0010029	0.0001737	0.0009785
SMG1	23049	ILMN_1801383	turquoise	1264	0.0047618	0.0011076	1.86e-05	0.112537	0.130053	6.98e-05	614	0.0059232	0.001605	0.0002486	0.0016253	650	0.0041127	0.001626	0.0117139	0.0267635	272	0.0035315	0.0025193	0.162836	0.485109	590	0.0072699	0.0018277	8.05e-05	0.000319	402	0.0022322	0.0017395	0.200431	0.575013	839	0.005387	0.0014273	0.0001737	0.0009785
ALKBH7	84266	ILMN_1761764	turquoise	1264	-0.0041113	0.0008736	2.83e-06	-0.134098	-0.141841	1.64e-05	614	-0.0042741	0.0012675	0.0008044	0.0036234	650	-0.003937	0.0013011	0.0025992	0.0103184	272	-0.0019433	0.0024839	0.435121	0.632695	590	-0.0058191	0.0012393	3.49e-06	4.09e-05	402	-0.0029829	0.0015356	0.0530629	0.416268	839	-0.0042506	0.0011266	0.0001747	0.0009828
LASP1	3927	ILMN_1665909	turquoise	1264	0.0029478	0.0007168	4.19e-05	0.120646	0.124389	0.0001285	614	0.0028871	0.001054	0.0063836	0.0151157	650	0.0031738	0.0010525	0.0026886	0.0105423	272	0.0015827	0.0014231	0.267684	0.551879	590	0.0049252	0.0011836	3.76e-05	0.0001882	402	-0.0004438	0.0012223	0.716827	0.770132	839	0.0034799	0.0009225	0.0001751	0.0009843
MYH9	4627	ILMN_1722872	turquoise	1264	0.0061437	0.0012598	1.23e-06	0.13657	0.147132	8.77e-06	614	0.0058719	0.001784	0.0010675	0.0043922	650	0.0072967	0.0019162	0.0001565	0.0020304	272	0.0060081	0.0026146	0.0228067	0.303278	590	0.0083213	0.0020184	4.42e-05	0.0002087	402	0.0013566	0.0020995	0.518711	0.721867	839	0.0063387	0.0016806	0.0001754	0.0009852
HINT2	84681	ILMN_1697820		1264	-0.002867	0.0006188	4.02e-06	-0.12219	-0.139723	2.16e-05	614	-0.0029844	0.000894	0.0009071	0.0039237	650	-0.0030536	0.0009096	0.0008442	0.0050606	272	-0.002139	0.0014778	0.149658	0.474282	590	-0.0041054	0.0010287	7.62e-05	0.000307	402	-0.0009128	0.0009746	0.34979	0.658717	839	-0.0029575	0.0007843	0.0001759	0.0009871
C1ORF159	54991	ILMN_1672811		1264	0.0024106	0.0006795	0.0004047	0.106305	0.107342	0.0007791	614	0.003631	0.0009346	0.0001162	0.00099	650	0.0018383	0.0010429	0.0785192	0.0931607	272	0.0009259	0.0015734	0.557028	0.676563	590	0.0039419	0.0010416	0.0001739	0.0005553	402	0.0017072	0.0012945	0.18828	0.565579	839	0.0031716	0.0008413	0.0001768	0.0009914
RAN	5901	ILMN_3307930		1264	-0.00262	0.000538	1.27e-06	-0.132654	-0.146913	8.98e-06	614	-0.0035536	0.0007739	5.59e-06	0.0001699	650	-0.0023786	0.0008013	0.0031294	0.0114592	272	-0.0023012	0.0012044	0.0577669	0.367806	590	-0.0039184	0.0008604	6.71e-06	6.04e-05	402	-0.0008091	0.0008577	0.34628	0.656278	839	-0.0025724	0.0006825	0.0001771	0.0009922
CIAPIN1	57019	ILMN_1735199	turquoise	1264	-0.0027371	0.0005781	2.47e-06	-0.130888	-0.142711	1.48e-05	614	-0.0029506	0.0008578	0.0006318	0.003097	650	-0.002838	0.0008352	0.00073	0.0046591	272	-0.0017086	0.0013404	0.204193	0.51179	590	-0.0041219	0.0009024	6.3e-06	5.8e-05	402	-0.0009447	0.0010385	0.363727	0.663823	839	-0.0028029	0.0007437	0.0001774	0.0009922
TESK1	7016	ILMN_1791067	turquoise	1264	0.0033603	0.0008341	5.98e-05	0.107883	0.122071	0.0001685	614	0.0033874	0.0011956	0.0047963	0.0123675	650	0.0039247	0.0012374	0.0016033	0.007577	272	0.0027282	0.0018578	0.143845	0.469929	590	0.0046238	0.0012929	0.0003845	0.0009893	402	0.0012457	0.0015101	0.410097	0.683244	839	0.0040814	0.0010829	0.0001773	0.0009922
MED28	80306	ILMN_1749821	turquoise	1264	-0.0028747	0.0005985	1.77e-06	-0.11861	-0.145045	1.14e-05	614	-0.003672	0.0008346	1.33e-05	0.0002647	650	-0.002219	0.0009135	0.0154677	0.0319322	272	-0.0046684	0.0019376	0.0170697	0.285026	590	-0.0035842	0.0008019	9.81e-06	7.66e-05	402	-0.0005603	0.0009869	0.570681	0.73732	839	-0.0028516	0.0007568	0.0001782	0.0009955
CSGALNACT2	55454	ILMN_1799208	turquoise	1264	0.0051504	0.0009743	1.49e-07	0.154285	0.158668	1.83e-06	614	0.0061062	0.0014154	1.94e-05	0.0003263	650	0.005222	0.0014451	0.0003307	0.002942	272	0.0029018	0.0020551	0.159819	0.481915	590	0.0069266	0.0016323	2.65e-05	0.0001481	402	0.0041808	0.0016744	0.0130914	0.279667	839	0.0047941	0.0012728	0.0001791	0.0009996
ZNF318	24149	ILMN_1792305	turquoise	1264	0.0046493	0.0010706	1.53e-05	0.112502	0.131318	6.04e-05	614	0.005148	0.0015631	0.0010603	0.0043677	650	0.0044438	0.0015534	0.0043927	0.0143034	272	0.0037647	0.0023611	0.112724	0.440083	590	0.0065624	0.0017439	0.000189	0.0005872	402	0.0025973	0.0017139	0.130767	0.513824	839	0.005196	0.0013797	0.0001794	0.0010008
RPL39L	116832	ILMN_2108357	blue	1264	-0.0040067	0.0008542	3.05e-06	-0.119839	-0.141767	1.74e-05	614	-0.0050433	0.0012294	4.79e-05	0.0005668	650	-0.0040613	0.0012742	0.0015197	0.0073211	272	-0.0033594	0.0016598	0.0445624	0.348209	590	-0.0061986	0.0014655	2.81e-05	0.0001535	402	-0.0009067	0.0014449	0.53084	0.725466	839	-0.0042278	0.0011227	0.0001797	0.0010016
CENPV	201161	ILMN_1729142	turquoise	1264	-0.0037029	0.0007907	3.16e-06	-0.119468	-0.141255	1.8e-05	614	-0.0035055	0.0011406	0.0022339	0.0073522	650	-0.0043214	0.0011535	0.000199	0.0022528	272	-0.0040728	0.001735	0.020074	0.289966	590	-0.0046777	0.0013064	0.0003783	0.0009814	402	-0.0024446	0.0013836	0.0783327	0.453269	839	-0.0037987	0.0010089	0.0001799	0.0010019
HGS	9146	ILMN_1715994	turquoise	1264	0.0038105	0.0008329	5.28e-06	0.133964	0.138147	2.64e-05	614	0.00482	0.0011691	4.39e-05	0.0005395	650	0.003512	0.0012578	0.0054248	0.0162626	272	0.0036294	0.0017176	0.0360814	0.337284	590	0.0064845	0.0013408	1.79e-06	2.75e-05	402	-0.0004425	0.0014471	0.759974	0.780317	839	0.0041277	0.0010967	0.0001809	0.0010063
C14ORF109	26175	ILMN_3193306	turquoise	1264	-0.0024037	0.0004933	1.26e-06	-0.146297	-0.146882	8.89e-06	614	-0.0026154	0.0006966	0.0001941	0.0013814	650	-0.0024911	0.0007279	0.0006692	0.0044378	272	-0.0021997	0.0010807	0.0433901	0.34771	590	-0.0032561	0.0007717	2.94e-05	0.0001585	402	-0.0008057	0.0008525	0.345415	0.655674	839	-0.0024152	0.0006418	0.0001815	0.0010078
SSH3	54961	ILMN_1755234	turquoise	1264	0.0050836	0.0011093	5.09e-06	0.138849	0.138479	2.57e-05	614	0.0070445	0.0015713	9.14e-06	0.0002143	650	0.0039977	0.0016595	0.0163355	0.0332121	272	0.0073478	0.0025037	0.0038084	0.23624	590	0.0062992	0.0017165	0.0002704	0.0007618	402	0.0019132	0.00198	0.334729	0.649785	839	0.0053318	0.001417	0.0001818	0.0010086
ZNHIT3	9326	ILMN_1750044		1264	-0.0029979	0.0006855	1.34e-05	-0.123545	-0.13225	5.38e-05	614	-0.003096	0.0010003	0.0020786	0.0069905	650	-0.0037577	0.001016	0.0002394	0.0024593	272	-0.0017294	0.0015406	0.263245	0.549055	590	-0.0046278	0.0011113	3.71e-05	0.0001867	402	-0.0013285	0.0010956	0.2263	0.592959	839	-0.0033086	0.00088	0.0001838	0.0010179
KIF13B	23303	ILMN_1686562		1264	0.0031644	0.0008973	0.0004376	0.0960982	0.107307	0.0008313	614	0.0031059	0.0012983	0.0171108	0.0301219	650	0.0034104	0.0013227	0.0101958	0.0244578	272	0.0032282	0.0020721	0.121145	0.449814	590	0.0053111	0.0013279	7.37e-05	0.0002992	402	0.0009249	0.0016679	0.579664	0.740112	839	0.0041393	0.001101	0.0001841	0.0010188
PALLD	23022	ILMN_1698732		1264	0.0069758	0.0017268	5.71e-05	0.116326	0.12227	0.0001624	614	0.0093705	0.0026591	0.0004645	0.0025072	650	0.0063013	0.002348	0.0075096	0.0201374	272	0.007596	0.0040868	0.0648353	0.379685	590	0.0090005	0.0026818	0.0008542	0.0017997	402	0.0007729	0.0032465	0.811992	0.789622	839	0.0084319	0.0022433	0.0001846	0.001021
KIF21B	23046	ILMN_2163819		1264	0.0035794	0.0009324	0.0001304	0.113334	0.116208	0.0003137	614	0.0052568	0.0014104	0.0002158	0.0014884	650	0.0026625	0.0012742	0.0371418	0.0573092	272	0.0002275	0.0023018	0.921386	0.760661	590	0.0042795	0.0014233	0.0027811	0.0044201	402	0.004113	0.0016971	0.0159849	0.294355	839	0.004364	0.0011612	0.000185	0.001022
C11ORF74	119710	ILMN_1659017	blue	1264	-0.0037272	0.0007888	2.59e-06	-0.126325	-0.142678	1.53e-05	614	-0.0037674	0.001154	0.0011715	0.0046894	650	-0.0043157	0.0011488	0.0001912	0.0022287	272	-0.0050222	0.0019878	0.0124528	0.270798	590	-0.0050006	0.0012819	0.0001096	0.0003995	402	-0.0012799	0.0012678	0.3136	0.638443	839	-0.0037984	0.0010109	0.0001856	0.0010235
MRPL13	28998	ILMN_1671158		1264	-0.0030507	0.0005584	5.74e-08	-0.153474	-0.164334	9.33e-07	614	-0.0028367	0.0008222	0.0006078	0.00302	650	-0.0037972	0.0008209	4.69e-06	0.0003278	272	-0.0024811	0.0011024	0.0257104	0.313551	590	-0.0046016	0.000978	3.34e-06	3.99e-05	402	-0.0010612	0.0008675	0.222232	0.590777	839	-0.002697	0.0007179	0.000186	0.0010241
COPS8	10920	ILMN_2373779	turquoise	1264	-0.0024626	0.0005909	3.31e-05	-0.11506	-0.125978	0.0001075	614	-0.0031557	0.0008212	0.0001376	0.001089	650	-0.0020072	0.0009009	0.0263055	0.0456442	272	-0.0026159	0.0016108	0.106262	0.434574	590	-0.0038483	0.0008817	1.56e-05	0.0001056	402	-0.000563	0.0010457	0.590728	0.741934	839	-0.0028922	0.0007698	0.0001858	0.0010241
PEMT	10400	ILMN_1727855		1264	-0.0046355	0.0009577	1.48e-06	-0.141702	-0.146073	1e-05	614	-0.0047296	0.0013753	0.0006328	0.0030977	650	-0.0044852	0.0013703	0.001133	0.0060642	272	-0.004905	0.0024046	0.0429475	0.347396	590	-0.0049491	0.0013839	0.0003845	0.0009893	402	-0.0051813	0.0017562	0.0034362	0.182866	839	-0.004635	0.0012343	0.0001871	0.0010292
PDCD10	11235	ILMN_1709396	turquoise	1264	-0.0037966	0.0008136	3.43e-06	-0.125631	-0.141152	1.92e-05	614	-0.0043251	0.0012217	0.0004373	0.0023885	650	-0.0036895	0.0011818	0.0018942	0.0084483	272	-0.0034985	0.0016382	0.0341727	0.334844	590	-0.0063472	0.0013874	6.1e-06	5.67e-05	402	9.89e-05	0.0013095	0.939858	0.814838	839	-0.0039122	0.0010419	0.0001874	0.0010296
MED8	112950	ILMN_1736847		1264	-0.0024772	0.0005769	1.9e-05	-0.106345	-0.129874	7.11e-05	614	-0.0017474	0.0008551	0.0415355	0.0570682	650	-0.0035681	0.0008345	2.26e-05	0.0007311	272	-0.0022435	0.0012713	0.079436	0.400416	590	-0.0038234	0.0009297	4.62e-05	0.0002151	402	-0.0012482	0.0010522	0.23648	0.596487	839	-0.0028059	0.0007473	0.0001876	0.0010296
DMTF1	9988	ILMN_1750075	turquoise	1264	0.0034694	0.0008772	8.12e-05	0.114332	0.119626	0.0002167	614	0.0050728	0.001205	3.04e-05	0.0004242	650	0.0020472	0.0013406	0.127333	0.127187	272	0.0027938	0.0020802	0.181079	0.498072	590	0.0042691	0.0014058	0.0025227	0.0041045	402	0.003398	0.0015144	0.0256103	0.343416	839	0.0042247	0.0011252	0.0001876	0.0010296
NDUFAF2	91942	ILMN_1682857		1264	-0.0023602	0.0006266	0.000174	-0.110738	-0.114163	0.0003947	614	-0.002899	0.0009044	0.0014346	0.0054048	650	-0.0024322	0.0008932	0.0066822	0.0186036	272	-0.0016486	0.0014863	0.26893	0.552171	590	-0.0037124	0.0010293	0.000343	0.0009101	402	-0.0003248	0.0010114	0.748363	0.777388	839	-0.003028	0.0008068	0.0001886	0.001033
ACAD11	84129	ILMN_1761058	turquoise	1264	0.0060899	0.0016592	0.0002534	0.100319	0.111069	0.0005326	614	0.0070314	0.0022521	0.0019001	0.0065847	650	0.0054873	0.0025511	0.0319261	0.0517394	272	0.0041156	0.0041775	0.325954	0.581107	590	0.0101735	0.0024997	5.51e-05	0.0002447	402	0.0032395	0.0031016	0.297158	0.629995	839	0.0078675	0.0020961	0.0001885	0.001033
C19ORF62	29086	ILMN_1806937		1264	-0.0022849	0.0004349	1.78e-07	-0.152579	-0.158236	2.06e-06	614	-0.0025606	0.0006383	6.96e-05	0.0007246	650	-0.002193	0.0006363	0.0006123	0.0042187	272	-0.0025929	0.0009667	0.0080467	0.25284	590	-0.0025615	0.0007028	0.0002977	0.0008136	402	-0.0014409	0.0007554	0.0574612	0.423249	839	-0.0020866	0.000556	0.0001889	0.001034
FAM96B	51647	ILMN_1779813	turquoise	1264	-0.0015022	0.0004876	0.0021115	-0.0630439	-0.0935337	0.0030223	614	-0.0013774	0.0007136	0.0541562	0.0690126	650	-0.0016332	0.0007167	0.02308	0.0418235	272	1.9e-05	0.0011719	0.987116	0.773135	590	-0.0029548	0.0007823	0.0001789	0.0005646	402	-0.0002424	0.0008612	0.778521	0.783915	839	-0.0023107	0.0006158	0.0001894	0.0010348
ECE2	9718	ILMN_1762883	turquoise	1264	-0.0045845	0.0010773	2.26e-05	-0.11871	-0.128692	8.07e-05	614	-0.0051844	0.0016531	0.0018129	0.0063596	650	-0.0039567	0.0015124	0.0091433	0.0227206	272	-0.0041219	0.0024683	0.0968093	0.420536	590	-0.0058521	0.0016258	0.0003524	0.0009289	402	-0.0028808	0.0020135	0.153606	0.537259	839	-0.0052161	0.0013904	0.0001899	0.0010363
C18ORF1	753	ILMN_2351795		1264	-0.0044293	0.0012518	0.0004188	-0.115414	-0.107261	0.0008016	614	-0.0040448	0.0018395	0.0283521	0.0434531	650	-0.0049611	0.0018739	0.008348	0.0214911	272	-0.0067061	0.0031989	0.037555	0.3381	590	-0.0036564	0.001903	0.0552811	0.0456722	402	-0.0048723	0.0022538	0.0314549	0.365814	839	-0.0059152	0.0015768	0.00019	0.0010363
NBPF10	440673	ILMN_2155719	turquoise	1264	0.0086742	0.0019224	7.08e-06	0.119419	0.136329	3.27e-05	614	0.0106844	0.0027573	0.000121	0.0010064	650	0.008149	0.0028731	0.0047376	0.0150179	272	0.0057278	0.004551	0.209935	0.51643	590	0.0119688	0.0031192	0.0001414	0.0004738	402	0.0058695	0.0029072	0.0444228	0.396816	839	0.0093189	0.0024843	0.0001902	0.0010364
SDHD	6392	ILMN_1698487	blue	1264	-0.002219	0.0005132	1.67e-05	-0.13327	-0.130535	6.43e-05	614	-0.0031447	0.0007432	2.77e-05	0.0004034	650	-0.0020337	0.0007335	0.005758	0.0169161	272	-0.0017928	0.0013281	0.178866	0.497053	590	-0.0031627	0.0008018	9.2e-05	0.0003519	402	-0.0005262	0.0008371	0.530131	0.725222	839	-0.002447	0.0006524	0.0001903	0.0010364
CALB2	794	ILMN_2383807	turquoise	1264	-0.0028329	0.000816	0.0005366	-0.0995686	-0.105185	0.0009828	614	-0.0030729	0.0011875	0.0099479	0.0205326	650	-0.0029121	0.0011895	0.0146785	0.0308046	272	-0.0005066	0.0021987	0.818046	0.739899	590	-0.0040655	0.0012184	0.0009144	0.0018978	402	-0.0030093	0.0014457	0.0382646	0.382574	839	-0.003743	0.000998	0.0001906	0.0010368
JAK1	3716	ILMN_1793384	turquoise	1264	0.0045622	0.0009495	1.75e-06	0.131054	0.14485	1.13e-05	614	0.0047058	0.0014462	0.0012159	0.0048119	650	0.0048955	0.0013593	0.0003458	0.0030268	272	0.0033574	0.0016406	0.0422865	0.347205	590	0.0077648	0.0016562	3.61e-06	4.15e-05	402	0.0007318	0.0014096	0.604058	0.744846	839	0.0045928	0.0012248	0.0001911	0.0010389
TAF1C	9013	ILMN_1671839	turquoise	1264	0.005155	0.0012705	5.3e-05	0.114042	0.122754	0.0001532	614	0.0069425	0.0017137	5.91e-05	0.0006558	650	0.0045718	0.0019687	0.0205963	0.0387554	272	0.0040879	0.0027953	0.145512	0.471408	590	0.0079096	0.0019756	7.24e-05	0.0002958	402	0.0020336	0.0023254	0.382572	0.672816	839	0.0061848	0.0016496	0.0001916	0.0010394
SFRS17A	8227	ILMN_2117716	turquoise	1264	0.0064753	0.0015606	3.58e-05	0.113381	0.125606	0.0001143	614	0.0066821	0.0021656	0.002145	0.0071445	650	0.0073958	0.0023832	0.0020159	0.0087437	272	0.0076022	0.0036756	0.040156	0.340637	590	0.0088295	0.0024919	0.0004345	0.0010863	402	0.0031879	0.0025915	0.21965	0.588891	839	0.007653	0.0020414	0.0001919	0.0010402
AFF4	27125	ILMN_1708502		1264	0.0045685	0.0009017	4.72e-07	0.146534	0.152588	4.31e-06	614	0.004638	0.0012985	0.0003889	0.0022057	650	0.0054964	0.0013322	4.29e-05	0.0010169	272	0.0026528	0.0019043	0.165458	0.488297	590	0.0083861	0.0014537	1.45e-08	1.78e-06	402	-0.0007096	0.0016225	0.662173	0.757769	839	0.0043838	0.00117	0.0001933	0.0010471
REV1	51455	ILMN_2395474	turquoise	1264	0.0041042	0.0008829	3.73e-06	0.130126	0.140363	2.05e-05	614	0.0045921	0.0012451	0.0002509	0.0016323	650	0.0037878	0.0013398	0.0048725	0.0153079	272	0.0030593	0.0020965	0.146365	0.471408	590	0.0055864	0.0014207	9.68e-05	0.0003637	402	0.0020613	0.0014949	0.169012	0.550577	839	0.0041952	0.0011201	0.0001946	0.0010522
ILF2	3608	ILMN_1745172		1264	-0.0019081	0.0003818	6.7e-07	-0.135865	-0.150365	5.72e-06	614	-0.0022493	0.0005645	7.77e-05	0.0007689	650	-0.0018655	0.000565	0.0010252	0.0057061	272	-0.001403	0.0009573	0.144642	0.471173	590	-0.0029895	0.0005769	3.25e-07	1.01e-05	402	-0.0004957	0.000661	0.453928	0.698766	839	-0.0018252	0.0004875	0.0001954	0.0010561
CCNT2	905	ILMN_1787877		1264	-0.0040197	0.0008225	1.17e-06	-0.130666	-0.147011	8.41e-06	614	-0.003972	0.0011755	0.0007853	0.0035761	650	-0.0045132	0.0012133	0.0002206	0.002356	272	-0.0053821	0.0019101	0.0054202	0.24377	590	-0.0041758	0.0013531	0.0021476	0.0036175	402	-0.0017296	0.0013246	0.192688	0.569852	839	-0.0038657	0.0010329	0.0001966	0.0010596
RABL4	11020	ILMN_1746492	turquoise	1264	-0.003355	0.0006867	1.18e-06	-0.125318	-0.147259	8.46e-06	614	-0.0042567	0.0010085	2.9e-05	0.0004137	650	-0.0027788	0.000996	0.0054595	0.0163062	272	-0.0033179	0.0016513	0.0461237	0.348518	590	-0.0044615	0.0010843	4.58e-05	0.0002141	402	-0.0012602	0.001165	0.280251	0.620078	839	-0.0033338	0.0008907	0.0001963	0.0010596
CCNK	8812	ILMN_1689123	turquoise	1264	0.0032282	0.0007053	5.23e-06	0.124139	0.138371	2.62e-05	614	0.0030991	0.000997	0.0019892	0.0068019	650	0.0036175	0.0010728	0.0008009	0.0049445	272	0.0025606	0.0014775	0.0849189	0.403695	590	0.0045069	0.0011149	6.18e-05	0.0002641	402	0.0009947	0.0012346	0.421074	0.689127	839	0.0034963	0.0009342	0.0001966	0.0010596
SNTA1	6640	ILMN_1753241	turquoise	1264	-0.0029804	0.0007283	4.57e-05	-0.114575	-0.123774	0.0001365	614	-0.0037628	0.0010747	0.0005049	0.0026492	650	-0.0031609	0.0010517	0.0027761	0.0108103	272	-0.0005757	0.0016741	0.731376	0.722056	590	-0.0048411	0.0011748	4.46e-05	0.00021	402	-0.0020432	0.0012714	0.109139	0.493283	839	-0.0033059	0.0008836	0.0001977	0.0010644
TMEM50A	23585	ILMN_1745368	turquoise	1264	-0.0026894	0.0006928	0.0001095	-0.128197	-0.117731	0.0002741	614	-0.003931	0.0010152	0.0001223	0.0010125	650	-0.0016053	0.0010081	0.111915	0.116799	272	5.35e-05	0.0017453	0.975598	0.770789	590	-0.0042335	0.0009841	2.06e-05	0.0001253	402	-0.0031483	0.0013466	0.0200754	0.317317	839	-0.0033354	0.0008916	0.0001979	0.0010648
PNPLA6	10908	ILMN_1799614		1264	0.0030327	0.0007397	4.43e-05	0.123669	0.124312	0.0001334	614	0.0041151	0.0010756	0.000147	0.0011425	650	0.0021989	0.0010975	0.0456354	0.0657719	272	0.0030059	0.0018392	0.104063	0.43039	590	0.0043555	0.0010641	5.01e-05	0.0002292	402	0.0014051	0.0014982	0.349077	0.658676	839	0.0034824	0.000931	0.0001983	0.0010662
RPL17	6139	ILMN_2383097	blue	1264	-0.0013625	0.0003186	2.05e-05	-0.121151	-0.12943	7.55e-05	614	-0.0015517	0.0004639	0.0008848	0.0038743	650	-0.0014925	0.0004495	0.0009609	0.0054849	272	-0.0009238	0.000659	0.162815	0.485109	590	-0.0025398	0.0005199	1.42e-06	2.36e-05	402	-0.0001323	0.0005543	0.811551	0.789568	839	-0.0015114	0.0004041	0.0001988	0.0010677
TARDBP	23435	ILMN_1677532	turquoise	1264	0.0047981	0.0012699	0.000166	0.110215	0.114281	0.0003811	614	0.0059349	0.0017708	0.0008647	0.0037994	650	0.0041747	0.0019239	0.0304534	0.0501435	272	0.0020974	0.0029231	0.474044	0.650191	590	0.0064717	0.0019461	0.0009514	0.00195	402	0.0042551	0.0023672	0.0733106	0.447149	839	0.0060648	0.0016219	0.0001991	0.0010688
CETN2	1069	ILMN_1695645	turquoise	1264	-0.0019522	0.0005184	0.0001746	-0.0964268	-0.114347	0.0003953	614	-0.0018887	0.0007532	0.0124791	0.0240411	650	-0.0024934	0.0007749	0.00137	0.0068925	272	-0.0005954	0.0016418	0.717344	0.718334	590	-0.0029461	0.0006833	1.97e-05	0.0001223	402	-0.0019283	0.0009214	0.0372498	0.381311	839	-0.0023189	0.0006202	0.0001996	0.0010702
PCM1	5108	ILMN_1690487	turquoise	1264	0.003816	0.0009067	2.77e-05	0.102059	0.127342	9.4e-05	614	0.0050439	0.0012934	0.0001095	0.0009588	650	0.0032189	0.0013418	0.0167872	0.0337314	272	0.0028034	0.0020067	0.164254	0.486365	590	0.0056961	0.0014939	0.0001555	0.0005093	402	0.0022437	0.0014392	0.120096	0.506402	839	0.0045032	0.0012046	0.0001999	0.0010711
TOMM22	56993	ILMN_1714623	blue	1264	-0.0027013	0.0005969	6.66e-06	-0.117303	-0.136886	3.14e-05	614	-0.0035475	0.0008502	3.56e-05	0.0004641	650	-0.0024164	0.0008954	0.0071798	0.0195502	272	-0.0008402	0.0012717	0.509708	0.661888	590	-0.0042009	0.0009666	1.7e-05	0.0001106	402	-0.0016632	0.0009923	0.0948235	0.475586	839	-0.0029079	0.000778	0.0002004	0.0010729
NCOA3	8202	ILMN_1708805		1264	0.0022496	0.0004623	1.3e-06	0.123246	0.146822	9.07e-06	614	0.0022526	0.0006766	0.0009358	0.0040122	650	0.0022496	0.0006766	0.0009458	0.0054172	272	0.000849	0.0009885	0.391608	0.612919	590	0.0032709	0.0007486	1.53e-05	0.0001042	402	0.0014029	0.000773	0.0705755	0.445362	839	0.0022042	0.00059	0.0002019	0.0010745
STK38L	23012	ILMN_1755792		1264	-0.0035033	0.0007261	1.59e-06	-0.136232	-0.14547	1.06e-05	614	-0.0036048	0.0011047	0.0011775	0.0047001	650	-0.0033364	0.0010398	0.0014132	0.0070471	272	-0.0036526	0.00155	0.0196115	0.289966	590	-0.0045493	0.0011767	0.0001261	0.0004379	402	-0.0019085	0.0012779	0.136408	0.519573	839	-0.0034536	0.0009244	0.0002018	0.0010745
IFNAR2	3455	ILMN_1791057		1264	0.0032551	0.0007183	6.48e-06	0.119036	0.137009	3.08e-05	614	0.0035772	0.0010406	0.0006364	0.0031104	650	0.0033341	0.0010619	0.0017844	0.008129	272	0.0012419	0.0017526	0.479562	0.651793	590	0.0044905	0.0011368	9e-05	0.0003462	402	0.0023329	0.0013071	0.0753485	0.449912	839	0.0034254	0.0009168	0.0002017	0.0010745
PPP2CB	5516	ILMN_1712659		1264	0.0018511	0.0004145	8.78e-06	0.139381	0.134742	3.85e-05	614	0.0019985	0.0006216	0.0013892	0.0052924	650	0.0019964	0.0005964	0.0008738	0.00515	272	0.0008018	0.0009338	0.391783	0.612937	590	0.0024678	0.0006671	0.0002414	0.0007021	402	0.001115	0.0007189	0.122003	0.508559	839	0.0019664	0.0005262	0.0002011	0.0010745
NDUFB10	4716	ILMN_1811754		1264	-0.0016706	0.0003911	2.1e-05	-0.128433	-0.12928	7.66e-05	614	-0.0019404	0.00055	0.0004573	0.0024779	650	-0.001639	0.0005839	0.0051838	0.0158938	272	-0.0018709	0.00098	0.0579658	0.368329	590	-0.0014671	0.00062	0.0183595	0.0194494	402	-0.001716	0.0006717	0.0111475	0.268915	839	-0.0018376	0.0004919	0.0002018	0.0010745
SLC23A2	9962	ILMN_1746578		1264	0.0036616	0.0010498	0.000505	0.0861106	0.10591	0.0009355	614	0.0031287	0.0014928	0.0365996	0.0521871	650	0.0034877	0.0015487	0.0247252	0.0436826	272	0.0043768	0.0025003	0.0818701	0.401621	590	0.0051012	0.0016796	0.0025208	0.0041026	402	0.0023468	0.0018838	0.213862	0.583781	839	0.0049643	0.0013286	0.0002014	0.0010745
CARM1	10498	ILMN_1680134		1264	0.0028744	0.0006682	1.84e-05	0.131972	0.130177	6.92e-05	614	0.0030694	0.0009722	0.0016906	0.0060639	650	0.0034001	0.0009971	0.0006988	0.0045378	272	0.0033128	0.001409	0.0198839	0.289966	590	0.0035808	0.001102	0.0012391	0.0024048	402	0.0003747	0.001081	0.729117	0.77245	839	0.0032961	0.0008824	0.0002022	0.0010751
NPHP4	261734	ILMN_1808417	turquoise	1264	0.0026103	0.000867	0.0026621	0.0871161	0.091189	0.0036679	614	0.0028786	0.0012501	0.0217069	0.0359002	650	0.0021373	0.0012821	0.096096	0.105899	272	0.0005936	0.0021222	0.780049	0.732459	590	0.0039344	0.0012825	0.0022805	0.0037901	402	0.0020151	0.0016592	0.22557	0.592387	839	0.0039637	0.0010612	0.0002024	0.0010752
SNORD16	595097	ILMN_1669210		1264	-0.0060334	0.001465	4.09e-05	-0.125089	-0.124895	0.0001261	614	-0.0071168	0.0021121	0.0008115	0.003641	650	-0.0057983	0.0022319	0.0096384	0.0235296	272	-0.001785	0.0030864	0.563815	0.678567	590	-0.0089978	0.002425	0.0002315	0.0006828	402	-0.0020238	0.0025538	0.428749	0.692755	839	-0.0068594	0.0018368	0.000203	0.0010778
ATPAF2	91647	ILMN_1727390		1264	-0.002662	0.0007066	0.0001732	-0.113115	-0.114408	0.0003937	614	-0.0032096	0.0010831	0.0031894	0.0093291	650	-0.0020358	0.0009682	0.0359662	0.0561416	272	0.0006352	0.0019439	0.744252	0.724598	590	-0.0048067	0.0010202	3.24e-06	3.94e-05	402	-0.0012914	0.001216	0.289113	0.625621	839	-0.0031894	0.0008549	0.000206	0.0010908
LSM10	84967	ILMN_1751803	turquoise	1264	-0.0024554	0.0004847	4.75e-07	-0.134698	-0.152564	4.31e-06	614	-0.0026846	0.0006927	0.0001207	0.0010064	650	-0.0022572	0.0007173	0.0017427	0.0080095	272	-0.0010765	0.0010676	0.314722	0.573265	590	-0.0037461	0.0007879	2.65e-06	3.48e-05	402	-0.0006768	0.0007924	0.393754	0.677404	839	-0.0022637	0.000607	0.000207	0.0010916
ZNF609	23060	ILMN_1799082	turquoise	1264	0.0059245	0.001211	1.14e-06	0.127815	0.147535	8.31e-06	614	0.0069363	0.0017932	0.0001243	0.0010214	650	0.0061237	0.0017611	0.0005483	0.003972	272	0.0042011	0.0028725	0.145474	0.471408	590	0.008913	0.00196	6.91e-06	6.12e-05	402	0.0032299	0.0019628	0.100956	0.483234	839	0.0057885	0.001552	0.0002068	0.0010916
FNBP4	23360	ILMN_2108938	turquoise	1264	0.0073039	0.0016974	1.83e-05	0.10887	0.130038	6.9e-05	614	0.0103974	0.0023762	1.48e-05	0.0002793	650	0.0053536	0.0025666	0.0374669	0.0576239	272	0.0054742	0.0038755	0.159661	0.481915	590	0.0111121	0.0027638	6.75e-05	0.0002811	402	0.004461	0.002755	0.106492	0.490462	839	0.0082178	0.0022033	0.0002068	0.0010916
COQ3	51805	ILMN_1801378		1264	-0.003106	0.0007467	3.42e-05	-0.123877	-0.12603	0.0001101	614	-0.0033319	0.0011297	0.0033347	0.0096244	650	-0.0037123	0.0010669	0.0005433	0.0039447	272	-0.0023577	0.0017572	0.181501	0.498477	590	-0.0043453	0.0011484	0.0001743	0.0005554	402	-0.0017539	0.0013822	0.205481	0.577283	839	-0.0034186	0.0009166	0.0002069	0.0010916
MSR1	4481	ILMN_2373285		1264	0.0059296	0.0014302	3.63e-05	0.111839	0.125157	0.0001156	614	0.0066585	0.0019874	0.0008687	0.0038091	650	0.0050706	0.0021624	0.0193977	0.0372851	272	0.0036204	0.0037554	0.336411	0.58728	590	0.0059161	0.0019238	0.0022248	0.003717	402	0.0055328	0.0030284	0.0687419	0.442008	839	0.0066057	0.0017711	0.0002067	0.0010916
SPTAN1	6709	ILMN_2095133		1264	0.004906	0.0009351	1.85e-07	0.12621	0.158075	2.13e-06	614	0.0040578	0.0013495	0.0027734	0.0085038	650	0.0061025	0.0014045	1.67e-05	0.0006132	272	0.0070724	0.0020114	0.0005639	0.169683	590	0.0058888	0.0014553	6.08e-05	0.0002611	402	0.000906	0.0016877	0.591794	0.742229	839	0.004407	0.0011818	0.0002072	0.0010917
FAM188B	84182	ILMN_1698038		1264	-0.0034406	0.0010028	0.0006232	-0.0779346	-0.10417	0.0011124	614	-0.0043772	0.00147	0.0030459	0.0090702	650	-0.0029708	0.0014799	0.0452074	0.0654587	272	-0.0012357	0.0025815	0.632809	0.700104	590	-0.0054701	0.0015313	0.0003903	0.0010009	402	-0.0029759	0.0018171	0.102563	0.485542	839	-0.0047731	0.0012801	0.0002076	0.0010933
ADI1	55256	ILMN_1813975	turquoise	1264	-0.005425	0.0009623	2.17e-08	-0.166552	-0.169269	4.51e-07	614	-0.0065373	0.0013981	3.78e-06	0.0001334	650	-0.0050956	0.0014166	0.0003519	0.0030467	272	-0.0055942	0.0023509	0.0184622	0.287995	590	-0.0076086	0.0014783	3.89e-07	1.11e-05	402	-0.0019128	0.0017524	0.275956	0.619652	839	-0.0045126	0.0012104	0.0002081	0.0010948
MPHOSPH8	54737	ILMN_2054213		1264	0.0057753	0.0011565	6.84e-07	0.135542	0.150655	5.78e-06	614	0.0070346	0.0016593	2.67e-05	0.0003947	650	0.0050814	0.0017555	0.0039529	0.0133314	272	0.0063669	0.0026574	0.0176858	0.285026	590	0.0071611	0.0018885	0.0001688	0.0005425	402	0.0040029	0.0019182	0.037793	0.381311	839	0.0055621	0.0014924	0.0002091	0.0010992
C12ORF51	283450	ILMN_3244516	turquoise	1264	0.0048846	0.001152	2.41e-05	0.107382	0.128187	8.48e-05	614	0.005345	0.0015847	0.000802	0.0036217	650	0.0056421	0.0017599	0.0014271	0.0070735	272	0.0016818	0.0025522	0.510844	0.662494	590	0.0072745	0.0017662	4.5e-05	0.0002113	402	0.0040215	0.00203	0.0485385	0.406243	839	0.005339	0.0014337	0.0002114	0.0011094
ZRSR2	8233	ILMN_3247732	turquoise	1264	0.003343	0.0010947	0.0023112	0.0895556	0.0928324	0.0032635	614	0.0049126	0.0015499	0.0016211	0.005882	650	0.0024746	0.0016391	0.131705	0.130385	272	0.0035488	0.0025845	0.17156	0.492196	590	0.0048352	0.0016692	0.0039458	0.0057996	402	0.0022316	0.0019866	0.262234	0.611014	839	0.0051606	0.0013858	0.0002114	0.0011094
FTH1	2495	ILMN_1683146		1264	0.0038508	0.0007323	1.73e-07	0.135448	0.158353	2.03e-06	614	0.0033223	0.0010524	0.0016913	0.0060639	650	0.0043523	0.0010965	8.2e-05	0.0014584	272	0.0051002	0.0018781	0.0073112	0.251998	590	0.0038354	0.001038	0.0002457	0.0007113	402	0.0022066	0.0013793	0.110751	0.494742	839	0.0034959	0.000939	0.0002123	0.0011113
ANKRD17	26057	ILMN_1712019	turquoise	1264	0.0035331	0.0007624	3.99e-06	0.132058	0.139923	2.15e-05	614	0.0033677	0.0011051	0.002432	0.0077793	650	0.0039143	0.0011147	0.0004834	0.0036975	272	0.0033429	0.0015027	0.0274466	0.319554	590	0.004563	0.0013096	0.0005392	0.0012688	402	0.0020127	0.0012442	0.10685	0.491059	839	0.0037463	0.0010062	0.0002122	0.0011113
RNF135	84282	ILMN_1700660		1264	0.0026438	0.0007058	0.0001889	0.101313	0.1139	0.0004206	614	0.0024511	0.0009788	0.0125885	0.0241982	650	0.0030837	0.0010652	0.0039477	0.0133204	272	0.0035526	0.0018262	0.0534177	0.357473	590	0.0041483	0.0009731	2.44e-05	0.0001412	402	-0.0002596	0.0013545	0.848143	0.798429	839	0.0032885	0.0008833	0.0002123	0.0011113
ZNF626	199777	ILMN_1794823		1264	-0.0067436	0.0014095	1.94e-06	-0.138794	-0.144607	1.23e-05	614	-0.0083355	0.0020571	5.89e-05	0.0006546	650	-0.0054945	0.0020903	0.0088211	0.0222392	272	-0.0076872	0.0038956	0.0501108	0.35395	590	-0.0073769	0.0020244	0.0002982	0.0008146	402	-0.0020627	0.0026541	0.437701	0.693975	839	-0.0067626	0.0018167	0.0002127	0.0011121
ZNF264	9422	ILMN_1795435		1264	0.0045624	0.0010433	1.34e-05	0.13174	0.13177	5.38e-05	614	0.0056557	0.0015106	0.0002024	0.0014228	650	0.0039976	0.0015665	0.010991	0.0256183	272	0.0016289	0.002483	0.512726	0.662714	590	0.0076188	0.0016002	2.56e-06	3.42e-05	402	0.0015656	0.001939	0.420095	0.689018	839	0.0048243	0.001296	0.0002128	0.0011121
CLK3	1198	ILMN_2320336	turquoise	1264	0.0039542	0.0008037	9.93e-07	0.151935	0.148369	7.5e-06	614	0.005272	0.0011443	5.2e-06	0.0001628	650	0.0034551	0.0011988	0.0041107	0.0136893	272	0.0050194	0.0017222	0.0040508	0.236566	590	0.004397	0.0012786	0.000636	0.0014373	402	0.0036649	0.0014199	0.0103465	0.264765	839	0.0038943	0.0010463	0.0002132	0.0011132
LSM5	23658	ILMN_1737947		1264	-0.0025716	0.0005432	2.48e-06	-0.144827	-0.142708	1.49e-05	614	-0.0034578	0.0008065	2.17e-05	0.0003537	650	-0.0025222	0.000785	0.0013936	0.0069691	272	-0.0023976	0.0010933	0.0296952	0.323948	590	-0.0043164	0.0009427	5.99e-06	5.64e-05	402	0.0005906	0.0008564	0.490952	0.711587	839	-0.0025596	0.0006878	0.0002137	0.0011143
ZNF185	7739	ILMN_1802888		1264	-0.0042726	0.0012626	0.0007388	-0.0940364	-0.102718	0.0012744	614	-0.0061571	0.0020152	0.0023687	0.0076473	650	-0.0024077	0.001654	0.146081	0.139686	272	-0.0009677	0.0028193	0.731845	0.722056	590	-0.0037974	0.0018762	0.0435359	0.0379977	402	-0.0069727	0.0027129	0.0106681	0.267698	839	-0.0058397	0.0015693	0.0002137	0.0011143
TMEM175	84286	ILMN_1654629	turquoise	1264	0.00278	0.0006606	2.77e-05	0.133416	0.127181	9.4e-05	614	0.0022005	0.0009209	0.0172427	0.0303225	650	0.0036663	0.000999	0.0002669	0.002625	272	0.0012992	0.0013118	0.323392	0.578436	590	0.0049754	0.0010062	1.06e-06	1.95e-05	402	-0.0008433	0.0012918	0.514378	0.720549	839	0.0031921	0.000858	0.0002142	0.001116
WBP1	23559	ILMN_2093231		1264	-0.0019215	0.0004912	9.69e-05	-0.10488	-0.118584	0.0002489	614	-0.0018147	0.0007164	0.0116099	0.0228619	650	-0.002237	0.0007205	0.0020052	0.008723	272	-0.0009058	0.0011767	0.442514	0.63591	590	-0.0024368	0.0007726	0.0017127	0.0030731	402	-0.0013422	0.0008662	0.122352	0.508559	839	-0.0022796	0.000613	0.0002156	0.0011222
ROMO1	140823	ILMN_3234993	blue	1264	-0.0029898	0.0005654	1.48e-07	-0.142491	-0.158942	1.83e-06	614	-0.0031362	0.0008252	0.0001624	0.0012201	650	-0.0033485	0.0008127	4.39e-05	0.0010169	272	-0.0010323	0.0011899	0.386853	0.610261	590	-0.0045041	0.0009544	3.12e-06	3.88e-05	402	-0.0013952	0.0008589	0.105393	0.490038	839	-0.0027196	0.0007313	0.0002158	0.0011224
NFATC2IP	84901	ILMN_2379080	turquoise	1264	0.0033615	0.0009136	0.0002445	0.0992266	0.111472	0.0005178	614	0.0042261	0.0012654	0.0009017	0.0039237	650	0.0031513	0.0013907	0.0238538	0.0427537	272	0.0027951	0.0019462	0.152823	0.476115	590	0.0064232	0.0014994	2.23e-05	0.0001324	402	0.0005288	0.0016061	0.742186	0.775079	839	0.0043819	0.0011785	0.0002162	0.0011233
IFT52	51098	ILMN_2063500		1264	-0.0037804	0.0007216	1.92e-07	-0.149385	-0.157622	2.18e-06	614	-0.0052802	0.001065	9.79e-07	6.07e-05	650	-0.0032246	0.0010535	0.0023189	0.0095451	272	-0.0019577	0.0015517	0.208823	0.515484	590	-0.0061226	0.0011687	2.44e-07	8.46e-06	402	-0.0016272	0.0012609	0.197905	0.573466	839	-0.0033851	0.0009105	0.0002164	0.0011236
CCDC14	64770	ILMN_1677239	turquoise	1264	0.0033452	0.000795	2.78e-05	0.106381	0.127258	9.4e-05	614	0.0038982	0.0010793	0.0003352	0.0019852	650	0.0029221	0.0011835	0.0138634	0.02971	272	0.0030521	0.0018963	0.109398	0.437137	590	0.0051407	0.001208	2.51e-05	0.0001437	402	0.0017539	0.0014985	0.242776	0.600175	839	0.0036946	0.0009938	0.0002169	0.0011251
FKBP3	2287	ILMN_2104784	blue	1264	-0.0022066	0.0005277	3.12e-05	-0.141414	-0.126486	0.0001026	614	-0.0033472	0.0007749	1.89e-05	0.0003236	650	-0.0016256	0.0007714	0.0355642	0.0556958	272	-0.0005367	0.0010825	0.620687	0.694808	590	-0.0029377	0.0009205	0.0015101	0.0027832	402	-0.0005903	0.0008215	0.47302	0.704623	839	-0.0024493	0.0006597	0.0002209	0.0011424
RPS10P3	158104	ILMN_3225669		1264	-0.0049916	0.0009738	3.47e-07	-0.154711	-0.154363	3.45e-06	614	-0.0060198	0.0013676	1.32e-05	0.0002638	650	-0.0052174	0.0014711	0.0004245	0.0034113	272	-0.0053692	0.0018936	0.0051415	0.24377	590	-0.0069593	0.0016189	2.09e-05	0.0001264	402	-0.0011297	0.0016203	0.486226	0.709697	839	-0.0047052	0.0012678	0.000222	0.0011443
TPP1	1200	ILMN_1729234		1264	0.0038073	0.0008168	3.51e-06	0.131004	0.140752	1.96e-05	614	0.0028004	0.0011698	0.0170349	0.0300196	650	0.0050429	0.0012291	4.72e-05	0.0010582	272	0.0028711	0.0015467	0.0651805	0.380053	590	0.0062823	0.0013324	3.18e-06	3.92e-05	402	-0.0001608	0.0014037	0.908904	0.810365	839	0.0040301	0.0010858	0.0002219	0.0011443
POLR2I	5438	ILMN_1720542		1264	-0.0025764	0.0005177	7.45e-07	-0.14232	-0.150296	6.13e-06	614	-0.0024929	0.0007812	0.0015076	0.0055662	650	-0.0029409	0.0007307	6.53e-05	0.0012999	272	-0.0025032	0.0010747	0.0210467	0.294384	590	-0.0036581	0.0008247	1.14e-05	8.58e-05	402	-0.0009349	0.0009305	0.315836	0.639966	839	-0.0024028	0.0006475	0.0002226	0.0011452
NIT2	56954	ILMN_2200503		1264	-0.004022	0.0008423	2.03e-06	-0.131184	-0.144185	1.27e-05	614	-0.0039337	0.0012862	0.0023452	0.0076034	650	-0.0042179	0.0012006	0.0004807	0.0036855	272	-0.0023981	0.0017243	0.166157	0.488394	590	-0.0059644	0.0013532	1.29e-05	9.35e-05	402	-0.0016165	0.0014708	0.272663	0.616896	839	-0.0039441	0.0010629	0.0002225	0.0011452
ACTR2	10097	ILMN_2388605		1264	0.001744	0.000513	0.0006973	0.103963	0.103066	0.0012147	614	0.0017669	0.0007364	0.016793	0.0297511	650	0.0022155	0.0007709	0.0042161	0.0139178	272	0.0001889	0.0010598	0.858784	0.747576	590	0.0033236	0.000858	0.0001223	0.000429	402	-0.0001426	0.0008572	0.868022	0.801675	839	0.0023809	0.0006417	0.0002227	0.0011452
SH3KBP1	30011	ILMN_1810782	turquoise	1264	0.0038823	0.0008122	1.98e-06	0.130669	0.144135	1.24e-05	614	0.0040117	0.0011826	0.0007485	0.0034614	650	0.0043096	0.0012093	0.0003985	0.0032889	272	0.0034414	0.0014627	0.0198008	0.289966	590	0.0058763	0.0013733	2.27e-05	0.0001345	402	0.0008488	0.0013004	0.51445	0.720549	839	0.0040484	0.0010917	0.0002248	0.0011542
TRAM2	9697	ILMN_1788783		1264	0.0041222	0.0012435	0.0009448	0.0917896	0.100913	0.0015568	614	0.0044667	0.0019281	0.0209324	0.0349439	650	0.0041663	0.0017192	0.0157113	0.032293	272	0.0015995	0.0026411	0.545576	0.674577	590	0.0072231	0.002058	0.0004915	0.0011898	402	0.0006849	0.0021366	0.748773	0.777388	839	0.0058526	0.0015782	0.0002247	0.0011542
LPAR2	9170	ILMN_3236220	turquoise	1264	0.0063888	0.0014889	1.93e-05	0.124693	0.129791	7.18e-05	614	0.0084395	0.0020101	3.19e-05	0.0004323	650	0.005904	0.0023059	0.0107291	0.0252759	272	0.0079685	0.0036147	0.0288603	0.322836	590	0.0084697	0.0023619	0.0003708	0.000968	402	0.0041227	0.0026259	0.117505	0.501684	839	0.007031	0.0018964	0.0002254	0.0011556
KYNU	8942	ILMN_1746517		1264	0.0033029	0.0006749	1.13e-06	0.157505	0.147511	8.28e-06	614	0.0039771	0.0009873	6.5e-05	0.0006955	650	0.0026792	0.0009694	0.0059109	0.0172066	272	0.0022523	0.0017765	0.206624	0.513879	590	0.0024834	0.0009926	0.0126886	0.014612	402	0.0040139	0.0012203	0.0011299	0.144517	839	0.0031971	0.0008624	0.0002257	0.0011562
DGKA	1606	ILMN_2319913	turquoise	1264	0.0043049	0.0011355	0.0001577	0.0833608	0.114764	0.0003651	614	0.0051783	0.0016102	0.001385	0.0052793	650	0.0039357	0.0017087	0.0216441	0.0400889	272	0.0045143	0.0025468	0.0781304	0.399093	590	0.0065741	0.001818	0.0003311	0.0008848	402	0.0011687	0.0019906	0.557587	0.733002	839	0.0053698	0.001449	0.0002268	0.0011606
LPGAT1	9926	ILMN_2151277		1264	0.0029329	0.0008585	0.0006571	0.109796	0.103466	0.0011594	614	0.002707	0.00126	0.0321671	0.047567	650	0.0021547	0.0012643	0.0889134	0.100527	272	0.0046981	0.0020498	0.0231589	0.303361	590	0.0036434	0.0013542	0.0073875	0.0095039	402	0.0004043	0.0015715	0.797181	0.786978	839	0.0039562	0.0010678	0.0002277	0.0011644
ABHD10	55347	ILMN_1770031	turquoise	1264	-0.0029038	0.0006843	2.38e-05	-0.111852	-0.128416	8.39e-05	614	-0.0026743	0.0010188	0.0089358	0.0189856	650	-0.0033203	0.0009845	0.0007991	0.0049445	272	-0.0027465	0.0015389	0.0761164	0.394677	590	-0.0031957	0.0010757	0.0031223	0.0048194	402	-0.0018028	0.0012285	0.14334	0.527027	839	-0.003225	0.0008707	0.0002286	0.0011679
C6ORF97	80129	ILMN_1772588		1264	0.0046189	0.0010721	1.79e-05	0.123317	0.130075	6.78e-05	614	0.0053272	0.0015148	0.0004771	0.0025592	650	0.0038585	0.0015911	0.01564	0.0321987	272	0.0010712	0.0027612	0.698544	0.714604	590	0.0058224	0.0016279	0.0003838	0.0009887	402	0.0043034	0.001852	0.020842	0.32239	839	0.004953	0.0013376	0.0002296	0.0011718
FAM162A	26355	ILMN_1803647	turquoise	1264	-0.0043295	0.0010198	2.36e-05	-0.124514	-0.128448	8.34e-05	614	-0.0053835	0.0015091	0.0003955	0.0022356	650	-0.0044489	0.0015006	0.0031659	0.0115488	272	-0.0031655	0.002296	0.169826	0.492089	590	-0.0052365	0.0016674	0.0017917	0.0031707	402	-0.0027409	0.0017011	0.108231	0.493227	839	-0.0048475	0.0013092	0.0002297	0.0011718
SENP6	26054	ILMN_2054233	turquoise	1264	0.0032591	0.0008244	8.18e-05	0.0979751	0.119935	0.0002178	614	0.0035162	0.001161	0.0025835	0.0080639	650	0.0033662	0.001248	0.0072122	0.0196153	272	0.002706	0.0017843	0.131266	0.460315	590	0.0043789	0.0013387	0.0011504	0.0022626	402	0.0020923	0.0014072	0.138149	0.521878	839	0.0039897	0.0010777	0.0002301	0.0011728
ZHX3	23051	ILMN_1774387		1264	0.0041019	0.0009763	2.86e-05	0.126915	0.127168	9.58e-05	614	0.0041463	0.0014462	0.0043208	0.0114954	650	0.0041446	0.0013899	0.0029953	0.0111928	272	0.0060859	0.0024097	0.0124817	0.270798	590	0.0049182	0.0014204	0.0005836	0.0013453	402	0.0027608	0.0018965	0.146553	0.531341	839	0.004438	0.001199	0.0002308	0.0011745
SNORA25	684959	ILMN_1682038	turquoise	1264	0.0064481	0.0016778	0.0001281	0.114581	0.116414	0.0003098	614	0.0080606	0.0023867	0.0007897	0.0035874	650	0.0052229	0.0025231	0.0389367	0.059166	272	0.0072425	0.0039196	0.0664024	0.381691	590	0.0070219	0.0026585	0.0085318	0.0106791	402	0.0070906	0.0030977	0.0228046	0.333439	839	0.0078538	0.0021218	0.0002306	0.0011745
AIMP2	7965	ILMN_1673252		1264	-0.0021071	0.0005315	7.82e-05	-0.0980719	-0.120202	0.00021	614	-0.0022501	0.000799	0.0050535	0.0128536	650	-0.0027789	0.0007616	0.0002892	0.0027452	272	-0.0001814	0.0012647	0.886146	0.753669	590	-0.0033616	0.0008137	4.26e-05	0.0002047	402	-0.0012591	0.0009462	0.184359	0.561712	839	-0.0024776	0.0006697	0.0002326	0.0011829
FTSJ2	29960	ILMN_1815933		1264	-0.0025742	0.0005477	2.92e-06	-0.123865	-0.141644	1.68e-05	614	-0.0036258	0.0007964	6.67e-06	0.0001857	650	-0.0015091	0.0007873	0.0557897	0.0748984	272	-0.0028138	0.0014429	0.0528338	0.357413	590	-0.0025447	0.0008541	0.0030356	0.0047233	402	-0.0028582	0.0008977	0.0016126	0.147068	839	-0.0024353	0.0006585	0.0002338	0.0011861
PRMT3	10196	ILMN_1662964		1264	-0.0027422	0.0006043	6.28e-06	-0.122083	-0.137154	3.01e-05	614	-0.0024429	0.0008939	0.006506	0.0153215	650	-0.0036694	0.0008835	3.82e-05	0.0009586	272	-0.0029338	0.0015205	0.0553673	0.362909	590	-0.0034341	0.0008447	5.62e-05	0.0002472	402	-0.0019465	0.0011122	0.0811643	0.45916	839	-0.0028393	0.0007678	0.0002338	0.0011861
DNAJC25-GNG10	552891	ILMN_1767809		1264	-0.0042485	0.0009701	1.3e-05	-0.113316	-0.13248	5.26e-05	614	-0.0035962	0.0014762	0.0151996	0.0277642	650	-0.0046004	0.0013684	0.0008296	0.0050222	272	-0.0054192	0.0022243	0.0158869	0.279339	590	-0.0050904	0.0016078	0.0016447	0.0029815	402	-0.0021256	0.0015745	0.178071	0.558069	839	-0.004585	0.0012398	0.0002338	0.0011861
CCR7	1236	ILMN_1715131		1264	-0.006417	0.0015548	3.94e-05	-0.150631	-0.12496	0.0001226	614	-0.0046337	0.0022098	0.0365145	0.0521267	650	-0.0073745	0.0023307	0.0016443	0.0076947	272	-0.0035216	0.0041086	0.392607	0.613107	590	-0.0087563	0.0023657	0.0002397	0.0007	402	-0.0044478	0.002631	0.0920134	0.470918	839	-0.0072466	0.0019601	0.0002348	0.00119
C16ORF57	79650	ILMN_1765880		1264	0.0037191	0.0008016	3.89e-06	0.136132	0.140204	2.11e-05	614	0.0047074	0.0011295	3.63e-05	0.0004712	650	0.0038134	0.0012142	0.0017794	0.0081227	272	0.0022111	0.0017181	0.199893	0.509725	590	0.0058433	0.0012668	5.12e-06	5.13e-05	402	0.0013043	0.0013754	0.343784	0.655039	839	0.0039098	0.0010577	0.0002352	0.0011907
FCGR3B	2215	ILMN_1728639		1264	0.0043513	0.0014812	0.0033725	0.0802376	0.0893931	0.0044465	614	0.0061491	0.0021304	0.004068	0.0109913	650	0.0038477	0.0021792	0.0780249	0.0927557	272	0.0007261	0.0039221	0.853357	0.746869	590	0.0025775	0.0018903	0.173374	0.107289	402	0.0087719	0.0029723	0.0034264	0.182866	839	0.0066288	0.0017933	0.0002353	0.0011907
CSNK1G2	1455	ILMN_1706521	turquoise	1264	0.0034722	0.000785	1.07e-05	0.121105	0.133487	4.49e-05	614	0.0045794	0.0011127	4.52e-05	0.0005461	650	0.003052	0.0011828	0.0101379	0.0243497	272	0.0019638	0.0015217	0.198653	0.509069	590	0.0052937	0.0012963	5.2e-05	0.0002346	402	0.0010761	0.0012996	0.408339	0.683244	839	0.0038794	0.0010496	0.0002356	0.0011908
ATG16L2	89849	ILMN_1664644	turquoise	1264	0.0048064	0.0011743	4.56e-05	0.119785	0.123941	0.0001361	614	0.0065493	0.0015831	4.13e-05	0.0005188	650	0.0037009	0.001815	0.0419359	0.0622939	272	0.0046672	0.0028797	0.106966	0.435543	590	0.0081353	0.0017744	5.83e-06	5.53e-05	402	0.0013875	0.0021614	0.52142	0.72307	839	0.0054735	0.0014809	0.0002357	0.0011908
CR1	1378	ILMN_1742601		1264	0.0058053	0.00122	2.2e-06	0.139423	0.14327	1.35e-05	614	0.0072292	0.001792	6.34e-05	0.0006827	650	0.0060044	0.0017669	0.0007288	0.0046571	272	0.002693	0.002811	0.339425	0.588666	590	0.007178	0.001859	0.0001285	0.0004429	402	0.0052498	0.0021885	0.0170893	0.299723	839	0.0057192	0.0015477	0.0002363	0.0011928
ERLIN2	11160	ILMN_1669729		1264	-0.0029912	0.0007643	9.62e-05	-0.0903586	-0.119029	0.0002477	614	-0.0042295	0.0011439	0.0002421	0.0016024	650	-0.0023591	0.0010924	0.0312528	0.0510682	272	-0.0003017	0.001661	0.856096	0.747404	590	-0.0051157	0.0012315	3.87e-05	0.0001924	402	-0.0020611	0.0014123	0.145552	0.530478	839	-0.0034936	0.0009455	0.0002366	0.0011937
PURB	5814	ILMN_1750079		1264	0.0020273	0.0005233	0.000113	0.105667	0.117324	0.000281	614	0.0018693	0.0007874	0.0179674	0.0312181	650	0.0025312	0.0007514	0.0008099	0.0049642	272	-0.0009378	0.0012784	0.464216	0.645245	590	0.0027938	0.0007971	0.0005005	0.0012028	402	0.0018588	0.0009522	0.0518892	0.413571	839	0.0024247	0.0006564	0.0002377	0.0011974
N6AMT2	221143	ILMN_1730260		1264	-0.0026551	0.0007078	0.0001847	-0.110065	-0.11382	0.0004132	614	-0.0030567	0.0010131	0.0026828	0.0082765	650	-0.002641	0.0010623	0.013222	0.0288462	272	0.0012719	0.0016767	0.449174	0.638543	590	-0.0045979	0.0011224	4.94e-05	0.0002272	402	-0.0018991	0.0011765	0.107581	0.492074	839	-0.0033147	0.0008974	0.0002377	0.0011974
PIGU	128869	ILMN_1738263		1264	-0.0025837	0.0006296	4.36e-05	-0.11374	-0.124241	0.0001318	614	-0.0037047	0.0009739	0.0001601	0.0012077	650	-0.0018571	0.0008682	0.032893	0.0528322	272	-0.0008332	0.0015447	0.590344	0.687256	590	-0.003887	0.0009729	7.5e-05	0.0003032	402	-0.0021418	0.0010426	0.040852	0.389637	839	-0.0027168	0.0007359	0.0002396	0.0012038
[truncated: 3,376 more rows]

## Sheet: Table S5
Table S5. Association between age and expression of 54 oxidative phosphorylation genes. Association (effect size - beta, standard error - se, pval, and false discovery rate - FDR) of Gene Ontology oxidative phosphorylation genes (gene set GO:0006119) expressed in 1,264 CD14+ samples; 33 genes (61%) have decreasing expression significantly associated with older age (FDR≤0.01)
[truncated: 55 more rows]

[truncated: 8 more sheets: Table S6, Table S7, Table S8, Table S9, Table S10, Table S11, Table S12, Table S13]
